# Supplementary material for: N-[(E)-Thio­phen-2-yl­methyl­idene]-1,3-benzothia­zol-2-amine
Source: Acta Crystallogr Sect E Struct Rep Online. 2012 Jul 18;68(Pt 8):o2489. doi: 10.1107/S1600536812030498 (PMC3414944; doi:10.1107/S1600536812030498)
Supplement: Supplementary file 1 [file e-68-o2489-sup1.cif]

##############################################################################
#                                                                            #
# This CIF contains the data in a paper accepted for publication in          #
# Acta Crystallographica Section E. It conforms to the requirements of       #
# Notes for Authors for Acta Crystallographica Section E, and has been       #
# peer reviewed under the auspices of the IUCr Commission on Journals.       #
#                                                                            #
# Full details of the Crystallographic Information File format               #
# are given in the paper "The Crystallographic Information File (CIF):       #
# a New Standard Archive File for Crystallography" by S. R. Hall, F. H.      #
# Allen and I. D. Brown [Acta Cryst. (1991), A47, 655-685].                  #
#                                                                            #
# The current version of the core CIF dictionary is obtainable from          #
# ftp://ftp.iucr.org/pub/cif_core.dic.                                       #
#                                                                            #
# Software is freely available for graphical display of the structure(s)     #
# in this CIF. For information consult the CIF software page                 #
# http://www.iucr.org/resources/cif/software.                                #
#                                                                            #
# This file may be used for bona fide research purposes within the           #
# scientific community so long as proper attribution is given to the journal # 
# article from which it was obtained.                                        #
#                                                                            #
##############################################################################
data_I
_audit_creation_method     SHELXL97
_chemical_name_systematic
;
<i>N</i>-[(<i>E</i>)-Thiophen-2-ylmethylidene]-1,3-benzothiazol-2-amine
;
_chemical_name_common     ?
_chemical_formula_moiety     'C12 H8 N2 S2'
_chemical_formula_sum     'C12 H8 N2 S2'
_chemical_formula_iupac     'C12 H8 N2 S2'
_chemical_formula_weight     244.32
_chemical_melting_point     ?
_symmetry_cell_setting     monoclinic
_symmetry_space_group_name_H-M     'P c'
_symmetry_space_group_name_Hall     'P -2yc'
loop_
    _symmetry_equiv_pos_as_xyz
    'x, y, z'
    'x, -y, z+1/2'
_cell_length_a     10.7244(5)
_cell_length_b     4.6021(2)
_cell_length_c     11.1280(5)
_cell_angle_alpha     90.00
_cell_angle_beta     100.367(2)
_cell_angle_gamma     90.00
_cell_volume     540.25(4)
_cell_formula_units_Z     2
_cell_measurement_reflns_used     7126
_cell_measurement_theta_min     1.9
_cell_measurement_theta_max     46.7
_cell_measurement_temperature     100(2)
_exptl_crystal_description     'neelde'
_exptl_crystal_colour     'yellow'
_exptl_crystal_size_max     0.45
_exptl_crystal_size_mid     0.20
_exptl_crystal_size_min     0.12
_exptl_crystal_density_diffrn     1.502
_exptl_crystal_density_meas     ?
_exptl_crystal_density_method     'not measured'
_exptl_crystal_F_000     252
_exptl_absorpt_coefficient_mu     0.461
_exptl_absorpt_correction_type     multi-scan
_exptl_absorpt_process_details     '(SADABS; Bruker, 2010)'
_exptl_absorpt_correction_T_min     0.6250
_exptl_absorpt_correction_T_max     0.7492
_exptl_special_details     ?
_diffrn_ambient_temperature     100(2)
_diffrn_radiation_type     MoK\a
_diffrn_radiation_wavelength     0.71073
_diffrn_radiation_source     'fine-focus sealed tube'
_diffrn_radiation_monochromator     graphite
_diffrn_measurement_device_type     'Bruker APEXII CCD'
_diffrn_measurement_method     '\f and \w scans'
_diffrn_detector_area_resol_mean     ?
_diffrn_reflns_number     14476
_diffrn_reflns_av_R_equivalents     0.0328
_diffrn_reflns_av_sigmaI/netI     0.0413
_diffrn_reflns_theta_min     1.95
_diffrn_reflns_theta_max     46.71
_diffrn_reflns_theta_full     46.71
_diffrn_measured_fraction_theta_max     0.983
_diffrn_measured_fraction_theta_full     0.983
_diffrn_reflns_limit_h_min     -21
_diffrn_reflns_limit_h_max     21
_diffrn_reflns_limit_k_min     -9
_diffrn_reflns_limit_k_max     9
_diffrn_reflns_limit_l_min     -21
_diffrn_reflns_limit_l_max     22
_diffrn_standards_number     0
_diffrn_standards_interval_count     0
_diffrn_standards_interval_time     0
_diffrn_standards_decay_%     0
_refine_special_details
;
Refinement of <i>F</i>^2^ against ALL reflections. The weighted <i>R</i>-factor
<i>wR</i> and goodness of fit <i>S</i> are based on <i>F</i>^2^, conventional
<i>R</i>-factors <i>R</i> are based on <i>F</i>, with <i>F</i> set to zero for
negative <i>F</i>^2^. The threshold expression of <i>F</i>^2^ >
2\s(<i>F</i>^2^) is used only for calculating <i>R</i>-factors(gt) <i>etc</i>.
and is not relevant to the choice of reflections for refinement.
<i>R</i>-factors based on <i>F</i>^2^ are statistically about twice as large
as those based on <i>F</i>, and <i>R</i>- factors based on ALL data will be
even larger.
;
_reflns_number_total     7768
_reflns_number_gt     7126
_reflns_threshold_expression     I>2\s(I)
_refine_ls_structure_factor_coef     Fsqd
_refine_ls_matrix_type     full
_refine_ls_R_factor_all     0.0375
_refine_ls_R_factor_gt     0.0333
_refine_ls_wR_factor_gt     0.0820
_refine_ls_wR_factor_ref     0.0847
_refine_ls_goodness_of_fit_ref     1.040
_refine_ls_restrained_S_all     1.039
_refine_ls_number_reflns     7768
_refine_ls_number_parameters     145
_refine_ls_number_restraints     2
_refine_ls_hydrogen_treatment     constr
_refine_ls_weighting_scheme     calc
_refine_ls_weighting_details
         'calc w=1/[\s^2^(Fo^2^)+(0.0462P)^2^+0.0113P] where P=(Fo^2^+2Fc^2^)/3'
_atom_sites_solution_hydrogens     geom
_atom_sites_solution_primary     direct
_atom_sites_solution_secondary     difmap
_refine_ls_shift/su_max     0.001
_refine_ls_shift/su_mean     0.000
_refine_diff_density_max     0.621
_refine_diff_density_min     -0.363
_refine_ls_extinction_method     none
_refine_ls_extinction_coef     ?
_refine_ls_abs_structure_details     'Flack (1983), 2974 Friedel pairs'
_refine_ls_abs_structure_Flack     0.27(3)
loop_
    _atom_type_symbol
    _atom_type_description
    _atom_type_scat_dispersion_real
    _atom_type_scat_dispersion_imag
    _atom_type_scat_source
    'C' 'C' 0.0033 0.0016
                         'International Tables Vol C Tables 4.2.6.8 and 6.1.1.4'
    'H' 'H' 0.0000 0.0000
                         'International Tables Vol C Tables 4.2.6.8 and 6.1.1.4'
    'N' 'N' 0.0061 0.0033
                         'International Tables Vol C Tables 4.2.6.8 and 6.1.1.4'
    'S' 'S' 0.1246 0.1234
                         'International Tables Vol C Tables 4.2.6.8 and 6.1.1.4'
_computing_data_collection     'APEX2 (Bruker, 2010)'
_computing_cell_refinement     'SAINT (Bruker, 2010)'
_computing_data_reduction     'SAINT (Bruker, 2010)'
_computing_structure_solution     'SHELXS97 (Sheldrick, 2008)'
_computing_structure_refinement     'SHELXL97 (Sheldrick, 2008)'
_computing_molecular_graphics     'WinGX (Farrugia, 1999)'
_computing_publication_material     'publCIF (Westrip, 2010)'
loop_
    _atom_site_type_symbol
    _atom_site_label
    _atom_site_fract_x
    _atom_site_fract_y
    _atom_site_fract_z
    _atom_site_U_iso_or_equiv
    _atom_site_adp_type
    _atom_site_calc_flag
    _atom_site_refinement_flags
    _atom_site_occupancy
    _atom_site_symmetry_multiplicity
    _atom_site_disorder_assembly
    _atom_site_disorder_group
    S S1 0.784499(18) 0.45575(5) 0.332022(16) 0.01350(4) Uani d . 1 1 . .
    S S2 0.443816(19) -0.29395(6) 0.120085(18) 0.01726(4) Uani d . 1 1 . .
    N N1 0.84951(6) 0.36879(17) 0.11966(6) 0.01280(9) Uani d . 1 1 . .
    N N2 0.66346(7) 0.11200(17) 0.15758(6) 0.01375(10) Uani d . 1 1 . .
    C C4 1.11614(8) 0.8815(2) 0.21064(8) 0.01636(12) Uani d . 1 1 . .
    H H4 1.1852 0.9670 0.1808 0.020 Uiso calc R 1 1 . .
    C C5 1.03822(8) 0.68618(19) 0.13798(7) 0.01428(11) Uani d . 1 1 . .
    H H5 1.0537 0.6364 0.0591 0.017 Uiso calc R 1 1 . .
    C C6 0.93578(7) 0.56279(17) 0.18281(7) 0.01178(10) Uani d . 1 1 . .
    C C7 0.76580(7) 0.29951(17) 0.18671(7) 0.01226(10) Uani d . 1 1 . .
    C C8 0.63195(8) 0.02760(18) 0.04564(7) 0.01376(11) Uani d . 1 1 . .
    H H8 0.6783 0.0935 -0.0142 0.017 Uiso calc R 1 1 . .
    C C9 0.52640(7) -0.16652(18) 0.01185(7) 0.01283(10) Uani d . 1 1 . .
    C C10 0.47648(8) -0.2709(2) -0.10331(8) 0.01632(12) Uani d . 1 1 . .
    H H10 0.5091 -0.2242 -0.1749 0.020 Uiso calc R 1 1 . .
    C C11 0.37091(9) -0.4557(2) -0.10202(9) 0.01923(14) Uani d . 1 1 . .
    H H11 0.3248 -0.5476 -0.1727 0.023 Uiso calc R 1 1 . .
    C C3 1.09458(8) 0.9554(2) 0.32807(9) 0.01656(12) Uani d . 1 1 . .
    H H3 1.1494 1.0901 0.3761 0.020 Uiso calc R 1 1 . .
    C C2 0.99466(8) 0.83477(19) 0.37474(7) 0.01491(11) Uani d . 1 1 . .
    H H2 0.9803 0.8841 0.4540 0.018 Uiso calc R 1 1 . .
    C C1 0.91594(7) 0.63843(17) 0.30119(7) 0.01210(10) Uani d . 1 1 . .
    C C12 0.34282(9) -0.4870(2) 0.01255(10) 0.01891(14) Uani d . 1 1 . .
    H H12 0.2750 -0.6026 0.0303 0.023 Uiso calc R 1 1 . .
loop_
    _atom_site_aniso_label
    _atom_site_aniso_U_11
    _atom_site_aniso_U_22
    _atom_site_aniso_U_33
    _atom_site_aniso_U_12
    _atom_site_aniso_U_13
    _atom_site_aniso_U_23
    S1 0.01409(7) 0.01617(8) 0.01111(6) -0.00243(6) 0.00462(5) -0.00251(6)
    S2 0.01686(8) 0.02164(9) 0.01432(7) -0.00281(7) 0.00559(6) 0.00148(6)
    N1 0.0128(2) 0.0148(2) 0.0111(2) -0.00094(18) 0.00313(16) -0.00076(18)
    N2 0.0137(2) 0.0151(3) 0.0127(2) -0.00233(19) 0.00298(17) -0.00149(18)
    C4 0.0137(3) 0.0163(3) 0.0195(3) -0.0015(2) 0.0040(2) 0.0025(2)
    C5 0.0129(2) 0.0164(3) 0.0143(2) -0.0002(2) 0.0044(2) 0.0016(2)
    C6 0.0117(2) 0.0121(3) 0.0117(2) 0.00034(18) 0.00274(18) 0.00046(18)
    C7 0.0132(2) 0.0131(3) 0.0107(2) -0.0009(2) 0.00263(18) -0.00112(19)
    C8 0.0142(3) 0.0150(3) 0.0125(2) -0.0025(2) 0.0037(2) -0.0016(2)
    C9 0.0126(2) 0.0142(3) 0.0122(2) -0.0008(2) 0.00370(19) -0.00131(19)
    C10 0.0152(3) 0.0208(3) 0.0138(3) -0.0033(2) 0.0047(2) -0.0044(2)
    C11 0.0140(3) 0.0229(4) 0.0211(3) -0.0032(3) 0.0041(2) -0.0073(3)
    C3 0.0140(3) 0.0156(3) 0.0195(3) -0.0028(2) 0.0012(2) -0.0005(2)
    C2 0.0147(3) 0.0147(3) 0.0151(3) -0.0013(2) 0.0020(2) -0.0022(2)
    C1 0.0119(2) 0.0123(3) 0.0122(2) -0.00014(19) 0.00249(18) -0.00036(19)
    C12 0.0143(3) 0.0185(3) 0.0249(4) -0.0031(2) 0.0062(3) -0.0015(3)
_geom_special_details
;
All s.u.'s (except the s.u. in the dihedral angle between two l.s. planes) are
estimated using the full covariance matrix. The cell s.u.'s are taken into
account individually in the estimation of s.u.'s in distances, angles and
torsion angles; correlations between s.u.'s in cell parameters are only used
when they are defined by crystal symmetry. An approximate (isotropic)
treatment of cell s.u.'s is used for estimating s.u.'s involving l.s. planes.
;
loop_
    _geom_bond_atom_site_label_1
    _geom_bond_atom_site_label_2
    _geom_bond_site_symmetry_2
    _geom_bond_distance
    _geom_bond_publ_flag
    S1 C1 . 1.7279(8) ?
    S1 C7 . 1.7480(7) ?
    S2 C12 . 1.7111(10) ?
    S2 C9 . 1.7213(8) ?
    N1 C7 . 1.3058(10) ?
    N1 C6 . 1.3831(10) ?
    N2 C8 . 1.2904(10) ?
    N2 C7 . 1.3879(10) ?
    C4 C5 . 1.3844(12) ?
    C4 C3 . 1.4091(13) ?
    C4 H4 . 0.9500 ?
    C5 C6 . 1.4055(11) ?
    C5 H5 . 0.9500 ?
    C6 C1 . 1.4152(10) ?
    C8 C9 . 1.4379(11) ?
    C8 H8 . 0.9500 ?
    C9 C10 . 1.3830(11) ?
    C10 C11 . 1.4183(13) ?
    C10 H10 . 0.9500 ?
    C11 C12 . 1.3694(15) ?
    C11 H11 . 0.9500 ?
    C3 C2 . 1.3880(12) ?
    C3 H3 . 0.9500 ?
    C2 C1 . 1.3966(11) ?
    C2 H2 . 0.9500 ?
    C12 H12 . 0.9500 ?
loop_
    _geom_angle_atom_site_label_1
    _geom_angle_atom_site_label_2
    _geom_angle_atom_site_label_3
    _geom_angle_site_symmetry_1
    _geom_angle_site_symmetry_3
    _geom_angle
    _geom_angle_publ_flag
    C1 S1 C7 . . 88.76(4) ?
    C12 S2 C9 . . 91.61(4) ?
    C7 N1 C6 . . 109.46(6) ?
    C8 N2 C7 . . 118.12(7) ?
    C5 C4 C3 . . 121.06(8) ?
    C5 C4 H4 . . 119.5 ?
    C3 C4 H4 . . 119.5 ?
    C4 C5 C6 . . 118.89(7) ?
    C4 C5 H5 . . 120.6 ?
    C6 C5 H5 . . 120.6 ?
    N1 C6 C5 . . 125.08(7) ?
    N1 C6 C1 . . 115.64(7) ?
    C5 C6 C1 . . 119.28(7) ?
    N1 C7 N2 . . 127.91(7) ?
    N1 C7 S1 . . 116.87(6) ?
    N2 C7 S1 . . 115.22(6) ?
    N2 C8 C9 . . 119.77(7) ?
    N2 C8 H8 . . 120.1 ?
    C9 C8 H8 . . 120.1 ?
    C10 C9 C8 . . 127.83(7) ?
    C10 C9 S2 . . 111.59(6) ?
    C8 C9 S2 . . 120.57(6) ?
    C9 C10 C11 . . 112.06(8) ?
    C9 C10 H10 . . 124.0 ?
    C11 C10 H10 . . 124.0 ?
    C12 C11 C10 . . 112.47(8) ?
    C12 C11 H11 . . 123.8 ?
    C10 C11 H11 . . 123.8 ?
    C2 C3 C4 . . 121.13(8) ?
    C2 C3 H3 . . 119.4 ?
    C4 C3 H3 . . 119.4 ?
    C3 C2 C1 . . 117.74(8) ?
    C3 C2 H2 . . 121.1 ?
    C1 C2 H2 . . 121.1 ?
    C2 C1 C6 . . 121.90(7) ?
    C2 C1 S1 . . 128.84(6) ?
    C6 C1 S1 . . 109.26(6) ?
    C11 C12 S2 . . 112.27(7) ?
    C11 C12 H12 . . 123.9 ?
    S2 C12 H12 . . 123.9 ?
loop_
    _geom_torsion_atom_site_label_1
    _geom_torsion_atom_site_label_2
    _geom_torsion_atom_site_label_3
    _geom_torsion_atom_site_label_4
    _geom_torsion_site_symmetry_1
    _geom_torsion_site_symmetry_2
    _geom_torsion_site_symmetry_3
    _geom_torsion_site_symmetry_4
    _geom_torsion
    _geom_torsion_publ_flag
    C3 C4 C5 C6 . . . . 0.46(13) ?
    C7 N1 C6 C5 . . . . -179.28(8) ?
    C7 N1 C6 C1 . . . . 0.46(10) ?
    C4 C5 C6 N1 . . . . 178.98(8) ?
    C4 C5 C6 C1 . . . . -0.76(12) ?
    C6 N1 C7 N2 . . . . 179.97(8) ?
    C6 N1 C7 S1 . . . . -1.01(9) ?
    C8 N2 C7 N1 . . . . -12.23(13) ?
    C8 N2 C7 S1 . . . . 168.73(7) ?
    C1 S1 C7 N1 . . . . 1.00(7) ?
    C1 S1 C7 N2 . . . . -179.84(6) ?
    C7 N2 C8 C9 . . . . -179.96(7) ?
    N2 C8 C9 C10 . . . . 177.50(9) ?
    N2 C8 C9 S2 . . . . -1.47(12) ?
    C12 S2 C9 C10 . . . . 0.10(8) ?
    C12 S2 C9 C8 . . . . 179.23(7) ?
    C8 C9 C10 C11 . . . . -179.24(9) ?
    S2 C9 C10 C11 . . . . -0.19(11) ?
    C9 C10 C11 C12 . . . . 0.20(13) ?
    C5 C4 C3 C2 . . . . 0.04(14) ?
    C4 C3 C2 C1 . . . . -0.22(13) ?
    C3 C2 C1 C6 . . . . -0.10(12) ?
    C3 C2 C1 S1 . . . . -179.40(7) ?
    N1 C6 C1 C2 . . . . -179.17(7) ?
    C5 C6 C1 C2 . . . . 0.60(12) ?
    N1 C6 C1 S1 . . . . 0.26(9) ?
    C5 C6 C1 S1 . . . . -179.98(6) ?
    C7 S1 C1 C2 . . . . 178.73(8) ?
    C7 S1 C1 C6 . . . . -0.64(6) ?
    C10 C11 C12 S2 . . . . -0.12(12) ?
    C9 S2 C12 C11 . . . . 0.01(8) ?
loop_
    _geom_hbond_atom_site_label_d
    _geom_hbond_atom_site_label_h
    _geom_hbond_atom_site_label_a
    _geom_hbond_site_symmetry_a
    _geom_hbond_distance_dh
    _geom_hbond_distance_ha
    _geom_hbond_distance_da
    _geom_hbond_angle_dha
    _geom_hbond_publ_flag
    C11 H11 S2 2_544 0.95 2.922 3.5170(10)
                                         121.90(10)
                                                  yes
_iucr_refine_instructions_details
;
TITL RXN_red1 in Pc
CELL  0.71073  10.7244   4.6021  11.1280   90.000  100.367   90.000
ZERR     2.00   0.0005   0.0002   0.0005    0.000    0.002    0.000
LATT  -1
SYMM    X, - Y, 1/2 + Z
SFAC  C    H    N    S
UNIT  24   16   4    4
MERG   2
OMIT     0   0   4
OMIT    -3   0   2
OMIT     1   0   4
OMIT    -1   0  -4
OMIT    -4   3   0
OMIT     4   1  -1
FMAP   2
PLAN    5
SIZE     0.12   0.20   0.45
ACTA    50.00
BOND   $H
CONF
L.S.   4
TEMP  -173.00
WGHT    0.046200    0.011300
FVAR       0.36687
MOLE    1
S1    4    0.784499    0.455750    0.332022    11.00000    0.01409    0.01617 =
         0.01111   -0.00251    0.00462   -0.00243
S2    4    0.443816   -0.293953    0.120085    11.00000    0.01686    0.02164 =
         0.01432    0.00148    0.00559   -0.00281
N1    3    0.849506    0.368791    0.119660    11.00000    0.01281    0.01481 =
         0.01114   -0.00076    0.00313   -0.00094
N2    3    0.663459    0.112002    0.157581    11.00000    0.01374    0.01508 =
         0.01266   -0.00149    0.00298   -0.00233
C4    1    1.116135    0.881479    0.210635    11.00000    0.01366    0.01627 =
         0.01953    0.00246    0.00401   -0.00145
AFIX  43
H4    2    1.185236    0.967032    0.180846    11.00000   -1.20000
AFIX   0
C5    1    1.038224    0.686184    0.137980    11.00000    0.01288    0.01636 =
         0.01432    0.00162    0.00440   -0.00020
AFIX  43
H5    2    1.053741    0.636398    0.059137    11.00000   -1.20000
AFIX   0
C6    1    0.935785    0.562793    0.182805    11.00000    0.01172    0.01212 =
         0.01173    0.00046    0.00274    0.00034
C7    1    0.765803    0.299509    0.186706    11.00000    0.01316    0.01315 =
         0.01065   -0.00112    0.00263   -0.00094
C8    1    0.631946    0.027599    0.045643    11.00000    0.01421    0.01504 =
         0.01253   -0.00163    0.00375   -0.00253
AFIX  43
H8    2    0.678321    0.093487   -0.014232    11.00000   -1.20000
AFIX   0
C9    1    0.526396   -0.166523    0.011851    11.00000    0.01257    0.01422 =
         0.01225   -0.00131    0.00370   -0.00077
C10   1    0.476475   -0.270886   -0.103312    11.00000    0.01515    0.02084 =
         0.01377   -0.00442    0.00475   -0.00327
AFIX  43
H10   2    0.509064   -0.224238   -0.174871    11.00000   -1.20000
AFIX   0
C11   1    0.370910   -0.455736   -0.102021    11.00000    0.01404    0.02292 =
         0.02107   -0.00731    0.00411   -0.00320
AFIX  43
H11   2    0.324831   -0.547632   -0.172746    11.00000   -1.20000
AFIX   0
C3    1    1.094583    0.955395    0.328069    11.00000    0.01396    0.01563 =
         0.01945   -0.00048    0.00123   -0.00282
AFIX  43
H3    2    1.149382    1.090094    0.376123    11.00000   -1.20000
AFIX   0
C2    1    0.994657    0.834769    0.374738    11.00000    0.01467    0.01466 =
         0.01514   -0.00215    0.00201   -0.00126
AFIX  43
H2    2    0.980300    0.884093    0.454021    11.00000   -1.20000
AFIX   0
C1    1    0.915939    0.638431    0.301186    11.00000    0.01193    0.01231 =
         0.01217   -0.00036    0.00249   -0.00014
C12   1    0.342818   -0.486967    0.012550    11.00000    0.01429    0.01855 =
         0.02489   -0.00145    0.00622   -0.00307
AFIX  43
H12   2    0.275012   -0.602567    0.030298    11.00000   -1.20000
HKLF    4
REM  RXN_red1 in Pc
REM R1 =  0.0333 for   7126 Fo > 4sig(Fo)  and  0.0375 for all   7768 data
REM    145 parameters refined using      2 restraints
END
WGHT      0.0461      0.0113
REM Highest difference peak  0.621,  deepest hole -0.363,  1-sigma level  0.078
Q1    1   0.8218  0.5491  0.3309  11.00000  0.05    0.61
Q2    1   0.7997  0.3455  0.3242  11.00000  0.05    0.55
Q3    1   0.7534  0.5618  0.3380  11.00000  0.05    0.54
Q4    1   0.7722  0.3399  0.3418  11.00000  0.05    0.54
Q5    1   0.4166 -0.3953  0.1213  11.00000  0.05    0.53
;
data_global
_journal_date_recd_electronic     2012-06-19
_journal_date_accepted     2012-07-04
_journal_name_full     'Acta Crystallographica, Section E'
_journal_year     2012
_journal_volume     68
_journal_issue      8
_journal_page_first     o2489
_journal_page_last     o2489
_journal_paper_category     QO
_journal_paper_doi     10.1107/S1600536812030498
_journal_coeditor_code     LH5495
_publ_contact_author_name     'Matthew P. Akerman'
_publ_contact_author_address
;
School of Chemistry and Physics
University of KwaZulu-Natal
Private Bag X01
Scottsville 3209
Pietermaritzburg
South Africa
;
_publ_contact_author_email     akermanm@ukzn.ac.za
_publ_contact_author_fax     '+27(0)33 260 5009'
_publ_contact_author_phone     '+27(0)33 260 5293'
_publ_section_title
;
<i>N</i>-[(<i>E</i>)-Thiophen-2-ylmethylidene]-1,3-benzothiazol-2-amine
;
loop_
    _publ_author_name
    _publ_author_footnote
    _publ_author_address
    'Booysen, Irvin N.' .
;
School of Chemistry and Physics
University of KwaZulu-Natal
Private Bag X01
Scottsville 3209
Pietermaritzburg
South Africa
;
    'Ismail, Muhammed B.' .
;
School of Chemistry and Physics
University of KwaZulu-Natal
Private Bag X01
Scottsville 3209
Pietermaritzburg
South Africa
;
    'Akerman, Matthew P.' .
;
School of Chemistry and Physics
University of KwaZulu-Natal
Private Bag X01
Scottsville 3209
Pietermaritzburg
South Africa
;
_publ_section_synopsis     .
