# Supplementary material for: N-[(E)-Thio­phen-2-yl­methyl­idene]-1,3-benzothia­zol-2-amine
Source: Acta Crystallogr Sect E Struct Rep Online. 2012 Jul 18;68(Pt 8):o2489. doi: 10.1107/S1600536812030498 (PMC3414944; doi:10.1107/S1600536812030498)
Supplement: Supplementary file 2 [file e-68-o2489-Isup2.hkl]

#
# h,k,l, Fc-squared, Fo-squared, sigma(Fo-squared) and status flag
#
data_I
_shelx_title ' RXN_red1 in Pc'
_shelx_refln_list_code          4
_shelx_F_calc_maximum       84.25
_exptl_crystal_F_000       252.00
_reflns_d_resolution_high  0.4882
 
loop_
 _symmetry_equiv_pos_as_xyz
 'x, y, z'
 'x, -y, z+1/2'
 
_cell_length_a    10.7244
_cell_length_b     4.6021
_cell_length_c    11.1280
_cell_angle_alpha  90.000
_cell_angle_beta  100.367
_cell_angle_gamma  90.000
 
_shelx_F_squared_multiplier     1.000
 
loop_
 _refln_index_h
 _refln_index_k
 _refln_index_l
 _refln_F_squared_calc
 _refln_F_squared_meas
 _refln_F_squared_sigma
 _refln_observed_status
  -1   3 -21        3.56       -0.30      1.56 o
  -5   2 -20        2.25        2.23      1.71 o
  -4   3 -20       10.22        6.91      2.01 o
  -3   3 -20       12.16       19.84      2.75 o
  -2   3 -20        6.91        6.09      1.93 o
  -1   3 -20       13.61       14.49      2.53 o
  -1   4 -20        6.45        4.98      2.01 o
   0   4 -20       10.86       13.97      2.53 o
   1   4 -20        6.71        7.21      2.08 o
   2   4 -20        0.40        0.67      1.41 o
   3   4 -20        7.51        7.28      2.15 o
   4   4 -20        2.83        4.76      1.78 o
   5   4 -20        0.37       -0.15      1.41 o
   6   4 -20       24.08       23.40      3.05 o
   7   4 -20        9.39       13.22      2.45 o
   8   4 -20        4.51        7.88      2.23 o
  -8   1 -19       14.23       11.66      2.53 o
  -7   1 -19        4.85        5.50      2.08 o
   1   1 -19       41.22       40.56      2.38 o
   2   1 -19       33.27       34.54      2.10 o
   3   1 -19       11.07       13.39      1.50 o
   4   1 -19        4.77        4.42      2.79 o
   5   1 -19       15.41       17.31      1.62 o
   6   1 -19       11.85       14.64      2.23 o
  -7   2 -19       12.63       11.07      2.38 o
  -6   2 -19        5.04        6.09      1.93 o
  -5   2 -19        0.30        1.34      1.56 o
  -6   3 -19        8.66        8.69      2.15 o
  -5   3 -19       10.27        9.73      2.23 o
  -4   3 -19        1.07        0.52      1.41 o
  -3   3 -19       31.29       33.81      3.49 o
  -2   3 -19       23.01       27.19      3.19 o
  -1   3 -19       11.40       12.63      2.38 o
  -4   4 -19        0.78        2.30      1.56 o
  -3   4 -19       44.15       51.49      3.94 o
  -2   4 -19        9.14        9.36      2.15 o
  -1   4 -19        9.43       13.52      2.45 o
   0   4 -19       14.78       20.88      2.90 o
   1   4 -19        5.82        3.57      1.71 o
   2   4 -19        5.71        2.82      1.71 o
   3   4 -19       21.38       24.44      3.05 o
   4   4 -19        5.75        4.68      1.78 o
   5   4 -19       21.10       23.70      3.12 o
   6   4 -19       89.04       93.61      5.35 o
   7   4 -19        6.67       11.00      2.38 o
   8   4 -19        0.19        0.37      1.49 o
   9   4 -19       34.60       32.69      3.71 o
  10   4 -19       12.78       15.08      2.82 o
   0   5 -19        0.08        0.45      1.41 o
   1   5 -19        1.79        2.67      1.63 o
   2   5 -19        8.52        6.17      1.93 o
   3   5 -19        7.25        9.66      2.15 o
   4   5 -19       38.11       35.96      3.49 o
   5   5 -19       19.80       20.65      2.82 o
   6   5 -19        6.42        4.01      1.78 o
 -10   0 -18       43.91       40.79      4.23 o
  -9   0 -18       13.79       21.99      3.19 o
  -3   0 -18       34.73       37.89      3.12 o
  -2   0 -18       42.13       42.05      3.19 o
  -1   0 -18       95.72      101.34      4.90 o
   0   0 -18      113.38      129.57      5.80 o
   1   0 -18       13.61       14.49      2.08 o
   2   0 -18      240.36      246.00      9.21 o
   3   0 -18      202.63      226.90      8.47 o
   4   0 -18        7.80        5.35      1.49 o
   5   0 -18       39.14       38.49      2.97 o
   6   0 -18       36.75       37.37      2.90 o
   7   0 -18       11.42       13.30      2.01 o
   8   0 -18       45.15       48.14      3.34 o
   9   0 -18       86.44       73.41      4.31 o
  -9   1 -18        5.53        9.88      2.45 o
  -8   1 -18        4.04        3.34      1.63 o
  -3   1 -18       59.37       62.16      2.76 o
  -2   1 -18       22.76       23.26      1.77 o
  -1   1 -18        6.78        6.24      1.04 o
   0   1 -18       65.47       65.59      2.75 o
   1   1 -18       21.56       23.11      2.38 o
   2   1 -18       82.40       85.89      3.12 o
   3   1 -18       27.87       26.50      2.01 o
   4   1 -18       83.56       86.33      3.14 o
   5   1 -18       67.88       61.19      2.62 o
   6   1 -18       28.22       29.64      1.87 o
   7   1 -18        8.09        8.70      1.23 o
   8   1 -18       14.81       11.82      1.39 o
   9   1 -18       20.40       19.18      1.67 o
  -9   2 -18        3.95        5.05      1.93 o
  -8   2 -18       17.96       21.69      2.90 o
  -7   2 -18        5.66        6.69      1.86 o
  -6   2 -18       20.61       22.29      2.97 o
  -5   2 -18       49.36       56.47      4.09 o
  -2   2 -18       19.70       18.80      2.90 o
  -1   2 -18        3.25        4.09      0.92 o
   0   2 -18       47.96       43.88      3.01 o
   1   2 -18      136.11      137.99      4.17 o
   2   2 -18       53.25       53.93      2.53 o
   3   2 -18       20.12       18.13      1.46 o
   4   2 -18       92.17       83.17      3.01 o
   5   2 -18       13.28       12.94      1.29 o
   6   2 -18       34.67       36.73      1.95 o
   7   2 -18      103.58      101.86      5.72 o
   8   2 -18       25.59       23.47      3.23 o
  -8   3 -18       20.10       21.62      2.90 o
  -7   3 -18        6.41        8.40      2.08 o
  -6   3 -18       12.01       16.94      2.60 o
  -5   3 -18       35.27       35.59      3.42 o
  -4   3 -18        1.09        1.71      1.41 o
  -3   3 -18       19.78       20.88      2.75 o
  -2   3 -18       24.63       24.00      2.90 o
  -1   3 -18       26.14       29.72      3.19 o
   2   3 -18        0.85        1.71      0.74 o
   3   3 -18       15.87       18.69      1.32 o
   4   3 -18       73.19       81.21      5.20 o
   5   3 -18        9.67       11.07      2.53 o
  -6   4 -18        2.66        0.22      1.49 o
  -5   4 -18        0.75        0.52      1.34 o
  -4   4 -18       10.75       10.70      2.23 o
  -3   4 -18       14.77       14.49      2.38 o
  -2   4 -18        0.12       -1.19      1.19 o
  -1   4 -18       12.69       17.46      2.67 o
   0   4 -18        7.06        7.73      1.93 o
   1   4 -18        9.63        9.73      2.08 o
   2   4 -18        7.85        5.20      1.71 o
   3   4 -18        5.30        6.09      1.86 o
   4   4 -18        3.27        1.34      1.41 o
   5   4 -18        1.14        1.71      1.41 o
   6   4 -18       28.23       31.72      3.34 o
   7   4 -18        7.04        7.28      2.01 o
   8   4 -18        9.79        6.76      2.08 o
   9   4 -18       13.55       15.31      2.75 o
  10   4 -18        0.47        1.71      1.71 o
  11   4 -18        8.18        8.32      2.30 o
  12   4 -18        2.01        1.41      1.63 o
  -3   5 -18        7.87        6.02      1.93 o
  -2   5 -18        4.65        7.73      1.93 o
  -1   5 -18       14.10       14.86      2.45 o
   0   5 -18        1.92        0.59      1.41 o
   1   5 -18        9.10        8.17      2.01 o
   2   5 -18        7.11       10.62      2.23 o
   3   5 -18        2.46        2.82      1.56 o
   4   5 -18       21.50       26.52      3.05 o
   5   5 -18        1.60        2.60      1.63 o
   6   5 -18        8.69        8.84      2.08 o
   7   5 -18       20.48       22.96      3.12 o
   8   5 -18       15.74       20.28      2.90 o
   9   5 -18        6.98        3.79      1.86 o
 -11   1 -17        5.47        6.63      2.08 o
 -10   1 -17        4.11        4.90      2.08 o
  -9   1 -17        3.31        3.42      1.78 o
  -8   1 -17       36.96       39.90      3.64 o
  -5   1 -17        6.83        9.10      1.27 o
  -4   1 -17       19.31       23.64      1.78 o
  -3   1 -17        5.09        4.06      0.95 o
  -2   1 -17       16.32       16.16      1.48 o
  -1   1 -17       34.43       32.62      2.01 o
   0   1 -17       68.02       71.68      2.73 o
   1   1 -17       67.24       67.51      2.62 o
   2   1 -17       96.92       98.52      3.25 o
   3   1 -17        9.44        8.79      1.78 o
   4   1 -17      103.58      113.16      3.90 o
   5   1 -17       17.64       16.61      1.44 o
   6   1 -17       90.64       91.77      3.21 o
   7   1 -17       30.09       27.06      1.73 o
   8   1 -17       34.90       34.90      1.94 o
   9   1 -17       59.15       54.84      2.50 o
  10   1 -17        8.60        9.84      1.25 o
  11   1 -17       51.35       45.77      3.64 o
 -10   2 -17        6.86        9.06      2.38 o
  -9   2 -17        3.86        3.42      1.78 o
  -8   2 -17        4.67        5.65      1.93 o
  -7   2 -17        9.87       12.26      2.30 o
  -6   2 -17       67.58       74.74      4.53 o
  -5   2 -17        5.24        9.36      1.93 o
  -4   2 -17       10.10       11.59      1.63 o
  -3   2 -17        6.87       10.72      1.25 o
  -2   2 -17       39.00       43.97      2.93 o
  -1   2 -17       21.75       22.73      2.71 o
   0   2 -17       22.36       23.84      1.53 o
   1   2 -17        5.91        6.40      0.95 o
   2   2 -17        4.17        4.51      1.71 o
   3   2 -17       28.81       28.58      1.62 o
   4   2 -17       15.53       14.67      1.21 o
   5   2 -17       10.54       12.44      3.34 o
   6   2 -17       69.34       70.01      2.67 o
   7   2 -17       19.51       19.02      2.75 o
   8   2 -17       15.97       14.37      1.38 o
   9   2 -17      139.14      134.14      4.07 o
  10   2 -17        5.73        6.39      2.01 o
  -9   3 -17       10.18       12.93      2.38 o
  -8   3 -17       29.17       31.06      3.27 o
  -7   3 -17       31.64       32.99      3.27 o
  -6   3 -17        2.90        1.93      1.56 o
  -5   3 -17       18.53       17.31      2.60 o
  -4   3 -17        2.91        3.49      1.63 o
  -3   3 -17        5.30        5.72      1.71 o
  -2   3 -17       27.32       28.77      1.89 o
  -1   3 -17       74.42       73.64      2.53 o
   0   3 -17       20.00       24.37      1.56 o
   1   3 -17       38.69       41.23      2.01 o
   2   3 -17       51.90       55.25      2.07 o
   3   3 -17       26.66       23.40      3.12 o
   4   3 -17       21.40       13.08      2.45 o
   5   3 -17       92.41       94.13      5.65 o
   6   3 -17        6.50       10.48      2.38 o
   7   3 -17      108.87      116.20      6.32 o
   8   3 -17       76.93       76.82      5.20 o
   9   3 -17        0.84        0.89      1.56 o
  -8   4 -17        6.58        7.50      2.15 o
  -7   4 -17       17.10       19.69      2.75 o
  -6   4 -17        2.42       -0.52      1.19 o
  -5   4 -17       29.71       36.33      3.27 o
  -4   4 -17       49.88       52.53      3.86 o
  -3   4 -17       11.25       13.37      2.30 o
  -2   4 -17        4.49        3.49      1.56 o
  -1   4 -17       45.40       43.39      3.57 o
   0   4 -17       22.52       19.91      2.75 o
   1   4 -17       26.69       27.42      2.97 o
   2   4 -17       66.41       71.55      4.38 o
   3   4 -17       11.84       13.08      2.30 o
   4   4 -17       30.66       32.99      3.19 o
   5   4 -17       98.64      104.83      5.57 o
   6   4 -17       10.69        8.99      2.08 o
   7   4 -17       92.09       98.74      5.57 o
   8   4 -17       24.41       26.23      3.12 o
   9   4 -17       13.76       19.09      2.90 o
  10   4 -17       17.72       22.96      3.19 o
  11   4 -17       54.74       59.07      4.46 o
  12   4 -17       10.59        6.69      2.08 o
  14   4 -17       21.81       21.62      3.19 o
  -5   5 -17       12.18       14.86      2.45 o
  -4   5 -17        1.10        1.19      1.49 o
  -3   5 -17       12.66       12.70      2.23 o
  -2   5 -17       28.73       31.65      3.12 o
  -1   5 -17       22.20       22.59      2.82 o
   0   5 -17       19.89       21.17      2.75 o
   1   5 -17        1.35        2.01      1.41 o
   2   5 -17       15.58       14.19      2.38 o
   3   5 -17       13.45       14.79      2.38 o
   4   5 -17        8.05        8.77      2.01 o
   5   5 -17       20.21       22.73      2.90 o
   6   5 -17       20.00       26.23      3.19 o
   7   5 -17       14.00       18.65      2.75 o
   8   5 -17        0.31        3.94      1.78 o
   9   5 -17       10.37       13.89      2.53 o
  10   5 -17       10.84       12.11      2.45 o
  11   5 -17       12.13       17.98      2.97 o
  -1   6 -17        4.45        5.94      1.71 o
   0   6 -17       25.25       28.08      2.97 o
   1   6 -17        5.40        3.86      1.63 o
   2   6 -17        8.34        9.51      2.01 o
   3   6 -17        7.72       10.70      2.08 o
   4   6 -17        4.08        6.09      1.71 o
   5   6 -17        6.83        6.91      1.93 o
   6   6 -17       19.08       20.73      2.75 o
   7   6 -17        2.23        2.45      1.63 o
 -12   0 -16        0.43        3.27      1.93 o
 -11   0 -16       23.49       25.41      3.42 o
 -10   0 -16       45.68       52.38      4.31 o
  -9   0 -16        3.60        3.49      1.78 o
  -7   0 -16       52.33       50.45      3.57 o
  -6   0 -16        7.74        6.17      1.49 o
  -5   0 -16       54.23       51.93      3.42 o
  -4   0 -16       64.84       72.81      3.94 o
  -3   0 -16      119.23      124.22      5.35 o
  -2   0 -16      147.02      145.18      6.02 o
  -1   0 -16        8.26        5.72      1.34 o
   0   0 -16       84.60       91.91      4.23 o
   1   0 -16        1.31        1.19      0.82 o
   2   0 -16       94.06       94.43      4.38 o
   3   0 -16       71.31       70.43      3.64 o
   4   0 -16      445.40      437.39     13.45 o
   5   0 -16       50.92       48.66      2.97 o
   6   0 -16       34.03       31.87      2.45 o
   7   0 -16      244.64      237.01      8.32 o
   8   0 -16       49.51       58.03      3.42 o
   9   0 -16      106.39      105.95      5.05 o
  10   0 -16      209.24      208.85      8.25 o
 -12   1 -16        7.75        9.91      1.79 o
 -11   1 -16        5.38        7.91      1.68 o
 -10   1 -16        5.19        4.38      1.86 o
  -9   1 -16        6.08        6.69      1.86 o
  -8   1 -16       35.46       34.62      3.27 o
  -7   1 -16       27.21       31.35      2.67 o
  -6   1 -16        7.37        7.85      1.25 o
  -5   1 -16      104.57      106.82      3.65 o
  -4   1 -16       63.62       67.43      2.73 o
  -3   1 -16       11.15       11.79      1.29 o
  -2   1 -16       60.75       65.25      2.46 o
  -1   1 -16       43.07       38.68      2.04 o
   0   1 -16       28.45       29.77      1.62 o
   1   1 -16       28.89       29.34      1.59 o
   2   1 -16       72.34       67.85      6.80 o
   3   1 -16       48.05       48.42      2.02 o
   4   1 -16       66.93       62.79      2.34 o
   5   1 -16       86.02       84.69      3.57 o
   6   1 -16       40.39       37.36      2.53 o
   7   1 -16       97.12       96.91      3.15 o
   8   1 -16       25.95       26.37      1.66 o
   9   1 -16       32.35       32.99      1.84 o
  10   1 -16      130.94      123.25      3.97 o
  11   1 -16       95.55       99.11      5.28 o
 -11   2 -16        5.43        5.94      2.01 o
 -10   2 -16       20.74       23.70      3.19 o
  -9   2 -16       60.66       62.26      4.38 o
  -8   2 -16       12.83       14.49      2.38 o
  -7   2 -16        8.44       10.25      2.15 o
  -6   2 -16       24.44       26.11      1.82 o
  -5   2 -16        3.17        2.08      1.30 o
  -4   2 -16       21.70       22.81      1.86 o
  -3   2 -16      106.26      105.16      5.16 o
  -2   2 -16       37.94       37.43      1.80 o
  -1   2 -16       23.90       23.53      1.45 o
   0   2 -16       79.40       82.20      2.68 o
   1   2 -16        3.15        5.27      0.85 o
   2   2 -16      111.13      108.76      4.83 o
   3   2 -16      118.55      119.19      3.43 o
   4   2 -16        0.74       -0.30      0.67 o
   5   2 -16      127.01      122.80      3.56 o
   6   2 -16       75.34       77.51      2.61 o
   7   2 -16        5.85        7.50      1.86 o
   8   2 -16        6.81        6.39      1.78 o
   9   2 -16       88.27       83.49      2.98 o
  10   2 -16        7.47        7.80      1.93 o
 -10   3 -16        4.00        0.82      1.78 o
  -9   3 -16       10.80       11.81      2.23 o
  -8   3 -16        1.89        3.05      1.49 o
  -7   3 -16       16.10       15.53      2.30 o
  -6   3 -16       33.57       33.81      3.19 o
  -5   3 -16        2.23        0.45      1.26 o
  -4   3 -16        1.78        1.16      0.65 o
  -3   3 -16       60.98       61.99      2.31 o
  -2   3 -16       36.33       33.70      1.65 o
  -1   3 -16       40.02       38.45      3.19 o
   0   3 -16      110.26      108.33      3.86 o
   1   3 -16       40.48       40.77      1.66 o
   2   3 -16       32.91       31.01      2.23 o
   3   3 -16       24.51       24.88      1.18 o
   4   3 -16        8.41        9.21      2.08 o
   5   3 -16       50.95       59.07      4.23 o
   6   3 -16       15.50       16.87      2.82 o
   7   3 -16        2.90        0.59      1.26 o
   8   3 -16       38.47       43.54      3.79 o
   9   3 -16       54.94       57.51      4.46 o
  10   3 -16       30.80       29.57      3.42 o
  -9   4 -16        0.74        0.45      1.63 o
  -8   4 -16        2.25        1.04      1.56 o
  -7   4 -16        6.45        8.02      1.93 o
  -6   4 -16        6.13        5.87      1.71 o
  -5   4 -16        1.11        0.37      1.26 o
  -4   4 -16        3.60        3.12      1.49 o
  -3   4 -16        1.02        0.97      1.19 o
  -2   4 -16        9.85       10.62      2.01 o
  -1   4 -16        8.02        9.14      1.60 o
   0   4 -16       11.03       10.60      1.41 o
   1   4 -16       25.85       25.67      1.49 o
   2   4 -16       47.18       47.33      3.49 o
   3   4 -16       23.17       29.12      2.90 o
   4   4 -16       17.28       19.61      2.67 o
   5   4 -16        5.86        6.84      1.78 o
   6   4 -16       11.98       12.78      2.30 o
   7   4 -16       14.42       15.68      2.60 o
   8   4 -16       10.32       12.78      2.30 o
   9   4 -16       54.56       53.49      4.09 o
  10   4 -16       29.21       32.32      3.34 o
  11   4 -16        0.79        0.00      1.34 o
  12   4 -16        1.13        0.67      1.41 o
  13   4 -16       16.84       21.84      3.12 o
  14   4 -16        8.62        9.36      2.38 o
  15   4 -16        1.71        0.59      1.56 o
  -7   5 -16        1.22        2.53      1.71 o
  -6   5 -16        7.62        7.65      2.01 o
  -5   5 -16        4.96        5.65      1.71 o
  -4   5 -16        1.09        1.41      1.41 o
  -3   5 -16       18.67       18.28      2.45 o
  -2   5 -16        9.16        7.06      1.78 o
  -1   5 -16       10.62       11.14      2.08 o
   0   5 -16        3.60        4.01      1.49 o
   1   5 -16       17.39       19.61      2.53 o
   2   5 -16        0.58       -0.45      1.11 o
   3   5 -16       12.22       15.97      2.38 o
   4   5 -16       25.87       30.39      3.05 o
   5   5 -16        2.84        3.42      1.56 o
   6   5 -16       23.62       32.99      3.19 o
   7   5 -16       54.94       60.33      4.23 o
   8   5 -16        4.81        5.20      1.78 o
   9   5 -16       17.44       16.27      2.67 o
  10   5 -16        3.18        1.78      1.56 o
  11   5 -16        8.73       12.18      2.45 o
  12   5 -16       12.26       11.59      2.45 o
  13   5 -16       12.12       15.31      2.75 o
  -3   6 -16        2.24        2.38      1.49 o
  -2   6 -16        1.21        1.49      1.41 o
  -1   6 -16        0.72       -0.37      1.19 o
   0   6 -16        7.15        8.77      1.78 o
   1   6 -16        2.79        2.82      1.41 o
   2   6 -16        0.39       -0.07      1.19 o
   3   6 -16        0.43        1.41      1.34 o
   4   6 -16        8.67        8.25      1.93 o
   5   6 -16        1.31        3.12      1.49 o
   6   6 -16       16.83       18.80      2.53 o
   7   6 -16        0.63        1.71      1.49 o
   8   6 -16        7.14        7.36      1.93 o
   9   6 -16        2.17        1.56      1.49 o
 -13   1 -15       16.36       15.82      1.48 o
 -12   1 -15        2.26        1.02      1.23 o
 -11   1 -15       18.19       22.01      2.75 o
 -10   1 -15       14.95       16.94      2.60 o
  -9   1 -15       27.93       33.80      4.53 o
  -8   1 -15       38.40       38.16      2.17 o
  -7   1 -15       29.71       30.81      1.94 o
  -6   1 -15       33.19       35.12      1.94 o
  -5   1 -15       16.46       16.47      1.43 o
  -4   1 -15      115.20      120.13      3.60 o
  -3   1 -15       17.08       16.99      1.32 o
  -2   1 -15        0.89        0.73      0.55 o
  -1   1 -15       61.02       61.07      2.25 o
   0   1 -15        5.66        6.06      0.82 o
   1   1 -15       32.32       32.35      1.53 o
   2   1 -15      150.57      141.91      3.80 o
   3   1 -15       15.51       14.89      1.11 o
   4   1 -15       71.97       71.13      2.37 o
   5   1 -15      111.78      113.30      3.32 o
   6   1 -15       42.89       42.41      1.86 o
   7   1 -15       17.20       15.51      1.26 o
   8   1 -15       72.50       73.11      4.35 o
   9   1 -15       15.26       12.30      1.25 o
  10   1 -15       36.96       36.05      1.94 o
 -12   2 -15        2.52        0.81      1.11 o
 -11   2 -15        9.81       12.70      2.45 o
 -10   2 -15        7.70        7.21      1.93 o
  -9   2 -15        1.35        0.74      1.26 o
  -8   2 -15        0.19        0.39      1.37 o
  -7   2 -15       41.23       47.14      2.18 o
  -6   2 -15       46.31       48.31      2.18 o
  -5   2 -15       23.53       26.12      1.59 o
  -4   2 -15        5.32        5.80      1.56 o
  -3   2 -15       15.64       16.29      1.28 o
  -2   2 -15       32.57       33.40      1.63 o
  -1   2 -15      105.53      102.06      4.01 o
   0   2 -15       60.21       62.65      2.75 o
   1   2 -15       19.12       19.37      1.13 o
   2   2 -15       78.73       79.75      3.64 o
   3   2 -15       37.79       38.88      1.55 o
   4   2 -15       49.55       47.30      2.15 o
   5   2 -15        6.77        8.10      1.78 o
   6   2 -15       43.47       40.86      3.19 o
   7   2 -15       62.34       56.24      3.86 o
   8   2 -15       73.06       73.55      4.46 o
   9   2 -15       23.27       20.15      1.45 o
  10   2 -15       82.66       87.67      5.05 o
 -12   3 -15       10.85       15.94      1.86 o
 -11   3 -15       23.68       29.87      3.49 o
 -10   3 -15        4.64        3.86      1.86 o
  -9   3 -15        0.60        4.31      1.63 o
  -8   3 -15       23.40       17.01      2.53 o
  -7   3 -15       10.02        9.66      1.93 o
  -6   3 -15       10.16       11.09      1.34 o
  -5   3 -15       85.92       88.54      2.89 o
  -4   3 -15       23.88       25.33      1.54 o
  -3   3 -15       25.62       32.52      4.23 o
  -2   3 -15       69.08       68.92      2.34 o
  -1   3 -15       17.60       18.00      1.17 o
   0   3 -15       17.29       19.17      1.14 o
   1   3 -15       55.01       53.02      1.88 o
   2   3 -15       25.80       25.78      3.12 o
   3   3 -15       34.63       34.25      3.19 o
   4   3 -15        9.83        9.88      1.93 o
   5   3 -15        4.40        3.19      1.49 o
   6   3 -15        5.50       18.05      2.60 o
   7   3 -15       67.40       74.74      4.76 o
   8   3 -15       27.77       28.16      3.19 o
   9   3 -15       52.20       49.78      4.01 o
  10   3 -15       10.75       10.40      2.30 o
  17   3 -15       10.65       12.63      2.60 o
 -10   4 -15        3.61        3.64      1.93 o
  -9   4 -15        9.36       11.52      2.30 o
  -8   4 -15       23.44       30.24      3.19 o
  -7   4 -15       13.90       16.20      2.38 o
  -6   4 -15        9.55       11.89      2.01 o
  -5   4 -15       59.39       59.88      3.86 o
  -4   4 -15       11.24       12.03      1.22 o
  -3   4 -15       91.61       89.80      6.98 o
  -2   4 -15       20.84       21.72      2.08 o
  -1   4 -15       44.70       44.39      1.87 o
   0   4 -15       57.24       56.74      2.07 o
   1   4 -15      102.25       96.95      2.83 o
   2   4 -15        4.05        2.15      1.49 o
   3   4 -15       17.73       19.84      2.60 o
   4   4 -15       27.84       25.19      2.82 o
   5   4 -15        6.67        5.72      1.78 o
   6   4 -15       19.35       25.11      2.97 o
   7   4 -15       21.79       20.80      2.75 o
   8   4 -15        0.12        0.30      1.19 o
   9   4 -15       65.71       64.94      4.31 o
  10   4 -15       23.21       24.22      2.97 o
  11   4 -15       14.22       19.39      2.82 o
  12   4 -15       42.25       43.76      3.86 o
  13   4 -15       19.59       23.70      3.19 o
  14   4 -15        3.18        2.90      1.71 o
  15   4 -15       14.90       16.42      2.90 o
  16   4 -15       11.58       12.85      2.53 o
  -7   5 -15        3.02        3.71      1.63 o
  -6   5 -15        9.30        9.88      2.01 o
  -5   5 -15       27.24       29.57      2.97 o
  -4   5 -15       16.16       19.09      2.45 o
  -3   5 -15        6.50        8.17      1.86 o
  -2   5 -15        5.52       10.33      1.86 o
  -1   5 -15        6.14        8.62      1.78 o
   0   5 -15       11.11       12.85      2.08 o
   1   5 -15       22.59       27.19      2.75 o
   2   5 -15       38.04       33.88      3.05 o
   3   5 -15       78.16       74.52      4.38 o
   4   5 -15       39.84       43.39      3.42 o
   5   5 -15        9.58       12.04      2.15 o
   6   5 -15        4.99        5.50      1.63 o
   7   5 -15       54.95       53.72      3.94 o
   8   5 -15       40.61       49.63      3.86 o
   9   5 -15       20.56       21.03      2.90 o
  10   5 -15       19.15       19.39      2.90 o
  11   5 -15       10.45       17.16      2.75 o
  12   5 -15        3.81        8.02      2.15 o
  13   5 -15        5.23        5.50      1.86 o
  14   5 -15        6.67        9.66      2.23 o
  -3   6 -15        9.47       12.48      2.01 o
  -2   6 -15        4.50        3.86      1.49 o
  -1   6 -15       25.02       21.92      2.60 o
   0   6 -15        9.98        9.58      1.86 o
   1   6 -15        1.56        0.52      1.19 o
   2   6 -15       39.51       38.19      3.19 o
   3   6 -15       27.35       33.06      3.05 o
   4   6 -15       36.83       40.94      3.34 o
   5   6 -15       87.89       98.07      5.13 o
   6   6 -15       24.19       33.14      3.12 o
   7   6 -15       24.43       25.78      2.97 o
   8   6 -15       18.19       17.39      2.45 o
   9   6 -15        0.39        1.26      1.49 o
  10   6 -15       21.90       25.19      3.05 o
  11   6 -15       19.65       18.35      2.67 o
 -14   0 -14       17.94       23.40      3.27 o
 -13   0 -14       23.04       21.42      2.27 o
 -12   0 -14       53.36       54.39      4.38 o
 -11   0 -14        8.36        9.29      2.08 o
 -10   0 -14       62.80       63.08      4.31 o
  -9   0 -14       12.07       10.62      2.08 o
  -8   0 -14        9.78       11.22      1.86 o
  -7   0 -14       95.05      103.27      4.76 o
  -6   0 -14      287.93      294.96     10.10 o
  -5   0 -14       53.74       54.39      3.19 o
  -4   0 -14        0.23        1.26      0.82 o
  -3   0 -14      390.28      392.29     12.41 o
  -2   0 -14      149.96      148.59      5.57 o
  -1   0 -14      101.27       98.00      4.09 o
   0   0 -14      367.76      370.52     11.59 o
   1   0 -14       90.80       89.90      3.79 o
   2   0 -14      141.64      132.10      4.90 o
   3   0 -14      491.49      505.74     14.64 o
   4   0 -14       52.98       54.91      2.75 o
   5   0 -14      301.01      299.12      9.51 o
   6   0 -14      451.41      468.89     13.97 o
   7   0 -14       16.95       32.02      2.30 o
   8   0 -14       21.82       19.99      1.86 o
   9   0 -14       59.30       51.12      3.05 o
  10   0 -14       33.78       36.70      2.67 o
 -14   1 -14        6.50        7.81      1.78 o
 -13   1 -14        5.53        5.14      1.06 o
 -12   1 -14       22.05       20.98      2.18 o
 -11   1 -14       11.44        8.09      2.23 o
 -10   1 -14       24.56       28.90      3.12 o
  -9   1 -14       35.63       39.73      4.98 o
  -8   1 -14       27.27       29.45      1.89 o
  -7   1 -14        9.41       10.19      2.23 o
  -6   1 -14        8.00        8.48      1.15 o
  -5   1 -14       10.17       11.36      1.14 o
  -4   1 -14       48.44       44.40      1.93 o
  -3   1 -14      111.45      113.57      4.27 o
  -2   1 -14       88.06       87.78      2.67 o
  -1   1 -14       95.77      103.12      2.93 o
   0   1 -14      168.46      167.10      4.17 o
   1   1 -14       88.63       87.98      2.57 o
   2   1 -14       85.62       80.36      2.39 o
   3   1 -14      110.28      111.61      3.38 o
   4   1 -14       97.21      102.18      2.89 o
   5   1 -14      186.33      184.49      4.56 o
   6   1 -14       94.14       92.69      4.09 o
   7   1 -14       35.86       36.62      1.66 o
   8   1 -14       83.26       82.62      2.75 o
   9   1 -14       32.05       29.56      1.62 o
  10   1 -14       64.49       64.73      2.50 o
 -13   2 -14       23.93       25.30      1.94 o
 -12   2 -14        1.79        0.97      1.04 o
 -11   2 -14        0.47        2.97      1.49 o
 -10   2 -14       35.76       40.27      3.49 o
  -9   2 -14        1.15        2.06      0.78 o
  -8   2 -14       68.77       73.91      4.94 o
  -7   2 -14       81.56       82.00      2.86 o
  -6   2 -14        0.45        0.58      1.23 o
  -5   2 -14       65.79       67.04      3.94 o
  -4   2 -14       88.43       90.94      2.89 o
  -3   2 -14       24.21       25.84      1.37 o
  -2   2 -14       47.35       47.57      1.84 o
  -1   2 -14      164.17      167.41      4.19 o
   0   2 -14       19.11       19.13      1.05 o
   1   2 -14      122.26      123.23      3.20 o
   2   2 -14       58.86       58.87      3.64 o
   3   2 -14        2.08        1.14      0.40 o
   4   2 -14       77.03       73.41      4.09 o
   5   2 -14       78.29       73.78      4.16 o
   6   2 -14        7.01        8.10      1.71 o
   7   2 -14      226.33      222.15      8.54 o
   8   2 -14       62.30       67.68      4.09 o
   9   2 -14       13.16       14.88      1.63 o
  10   2 -14       81.58       89.60      4.90 o
 -13   3 -14        4.32        2.45      2.23 o
 -12   3 -14        2.56        4.60      1.36 o
 -11   3 -14       10.66        9.06      2.15 o
 -10   3 -14       17.70       15.38      2.45 o
  -9   3 -14       39.29       35.44      3.27 o
  -8   3 -14       27.45       28.66      4.09 o
  -7   3 -14       17.30       16.04      1.39 o
  -6   3 -14        8.27        9.26      1.07 o
  -5   3 -14       93.00       88.72      3.34 o
  -4   3 -14        2.68        3.26      0.73 o
  -3   3 -14       13.48       13.03      1.12 o
  -2   3 -14       73.87       74.80      2.49 o
  -1   3 -14       57.08       55.64      1.98 o
   0   3 -14       63.00       65.90      1.88 o
   1   3 -14       70.35       69.31      2.18 o
   2   3 -14       39.85       37.22      2.01 o
   3   3 -14        1.08        0.89      0.97 o
   4   3 -14       44.94       45.84      3.42 o
   5   3 -14       29.70       31.06      2.97 o
   6   3 -14       56.26       57.58      4.01 o
   7   3 -14       79.69       80.02      4.83 o
   8   3 -14       43.20       36.48      3.34 o
   9   3 -14       79.14       79.28      4.90 o
  16   3 -14       16.87       14.71      2.75 o
  17   3 -14        9.17        8.62      2.23 o
  18   3 -14        0.83        0.30      1.63 o
 -10   4 -14        2.97        0.97      1.63 o
  -9   4 -14       18.15       17.61      2.67 o
  -8   4 -14       12.89       13.22      2.30 o
  -7   4 -14       21.09       21.32      2.60 o
  -6   4 -14       37.37       36.42      2.27 o
  -5   4 -14        0.78        0.92      0.66 o
  -4   4 -14       25.05       22.45      3.57 o
  -3   4 -14       30.21       28.37      1.62 o
  -2   4 -14        9.61        7.43      1.78 o
  -1   4 -14       19.55       17.61      2.30 o
   0   4 -14       97.77       93.24      4.76 o
   1   4 -14       22.57       19.99      2.38 o
   2   4 -14        0.87        1.19      1.19 o
   3   4 -14        8.21        7.65      1.78 o
   4   4 -14       17.97       21.84      2.60 o
   5   4 -14        4.17        3.79      1.49 o
   6   4 -14       49.81       48.52      3.57 o
   7   4 -14       23.12       19.76      2.60 o
   8   4 -14       72.46       68.87      4.46 o
   9   4 -14       30.27       32.77      3.05 o
  10   4 -14        5.46        4.90      1.71 o
  11   4 -14        7.91        7.21      1.86 o
  12   4 -14        5.73        8.17      2.01 o
  13   4 -14        2.90       -1.19      1.19 o
  14   4 -14        8.07        9.96      2.30 o
  15   4 -14       10.92       13.37      2.53 o
  16   4 -14        0.80       -1.34      1.34 o
  -7   5 -14       16.47       18.50      2.45 o
  -6   5 -14       25.76       27.27      2.90 o
  -5   5 -14        2.37        0.15      1.19 o
  -4   5 -14       32.38       36.93      2.97 o
  -3   5 -14       49.07       50.15      3.49 o
  -2   5 -14        5.24        5.94      1.56 o
  -1   5 -14       36.66       37.97      3.05 o
   0   5 -14       13.65       16.27      2.23 o
   1   5 -14        4.45        1.78      1.26 o
   2   5 -14       67.23       71.92      4.09 o
   3   5 -14       43.06       39.38      3.19 o
   4   5 -14       43.41       47.10      3.42 o
   5   5 -14        6.54        6.09      1.63 o
   6   5 -14       25.04       28.16      2.90 o
   7   5 -14       12.19       10.92      2.08 o
   8   5 -14        4.49        2.38      1.41 o
   9   5 -14       27.25       25.48      2.97 o
  10   5 -14        5.79        7.43      1.93 o
  11   5 -14       17.34       19.61      2.82 o
  12   5 -14       17.40       18.80      2.90 o
  13   5 -14       12.61       11.14      2.45 o
  14   5 -14        4.29        6.17      2.01 o
  15   5 -14       11.76       16.35      2.82 o
  -3   6 -14        3.56        3.12      1.41 o
  -2   6 -14       15.35       11.22      2.01 o
  -1   6 -14        2.74        2.01      1.34 o
   0   6 -14        5.38        4.83      1.49 o
   1   6 -14        0.25       -0.52      1.11 o
   2   6 -14        6.93        6.24      1.63 o
   3   6 -14        0.53        0.82      1.19 o
   4   6 -14        6.15        7.43      1.71 o
   5   6 -14       19.14       14.49      2.15 o
   6   6 -14        1.55        0.97      1.26 o
   7   6 -14        5.24        3.42      1.56 o
   8   6 -14        0.31        1.04      1.41 o
   9   6 -14        2.30        2.30      1.56 o
  10   6 -14        1.76        1.71      1.56 o
  11   6 -14        6.79        5.05      1.78 o
  12   6 -14        0.88        2.30      1.63 o
 -15   1 -13        2.75        1.81      1.34 o
 -14   1 -13       19.06       22.94      2.30 o
 -13   1 -13        8.64        8.57      1.33 o
 -12   1 -13        3.83        4.23      1.29 o
 -11   1 -13        2.47        3.03      1.13 o
 -10   1 -13        1.92        3.71      1.63 o
  -9   1 -13       37.77       38.03      2.05 o
  -8   1 -13       62.26       63.97      2.50 o
  -7   1 -13        3.09        3.00      0.78 o
  -6   1 -13       48.88       48.87      2.02 o
  -5   1 -13      129.32      123.87      3.52 o
  -4   1 -13       41.42       41.30      2.08 o
  -3   1 -13       93.61       98.24      2.85 o
  -2   1 -13       69.86       69.54      2.21 o
  -1   1 -13      172.01      166.23      4.07 o
   0   1 -13      106.69      106.09      3.31 o
   1   1 -13      192.76      198.58      4.56 o
   2   1 -13       38.06       36.68      1.39 o
   3   1 -13      112.65      115.99      2.95 o
   4   1 -13      307.94      306.56      6.84 o
   5   1 -13       51.48       50.26      1.77 o
   6   1 -13      114.41      113.16      3.09 o
   7   1 -13      142.93      140.50      3.81 o
   8   1 -13       76.05       73.27      2.46 o
   9   1 -13      145.04      145.42      5.50 o
  10   1 -13       82.35       78.50      4.01 o
 -14   2 -13        4.75        3.79      2.67 o
 -13   2 -13        0.29        0.15      0.98 o
 -12   2 -13       19.08       16.84      1.66 o
 -11   2 -13       49.47       50.22      3.86 o
 -10   2 -13       10.04       10.84      1.25 o
  -9   2 -13        3.74        4.54      1.63 o
  -8   2 -13       48.12       45.73      2.11 o
  -7   2 -13       22.16       21.60      1.50 o
  -6   2 -13       18.42       18.50      1.35 o
  -5   2 -13        6.89        8.46      2.30 o
  -4   2 -13        0.88        0.68      0.45 o
  -3   2 -13       22.74       23.25      1.25 o
  -2   2 -13      120.18      118.13      3.21 o
  -1   2 -13       25.87       24.76      2.23 o
   0   2 -13       46.04       43.53      1.56 o
   1   2 -13      217.50      215.63      4.98 o
   2   2 -13       51.45       46.75      1.49 o
   3   2 -13       68.19       71.18      3.79 o
   4   2 -13      168.84      165.53      6.69 o
   5   2 -13        6.78        7.06      1.49 o
   6   2 -13        8.26       11.00      1.78 o
   7   2 -13      154.74      161.37      6.54 o
   8   2 -13       36.23       34.25      2.82 o
   9   2 -13       10.48       12.39      1.03 o
  10   2 -13       22.85       22.21      2.53 o
  19   2 -13        2.36        3.49      1.78 o
 -14   3 -13        6.68        6.24      2.45 o
 -13   3 -13        1.59        1.44      1.30 o
 -12   3 -13        9.72       10.92      2.30 o
 -11   3 -13        2.74        1.34      1.63 o
 -10   3 -13        7.19        5.80      1.86 o
  -9   3 -13       20.73       23.53      2.82 o
  -8   3 -13       18.32       18.88      1.46 o
  -7   3 -13       34.57       35.31      1.84 o
  -6   3 -13       22.62       21.52      1.44 o
  -5   3 -13        5.76        6.12      1.23 o
  -4   3 -13       27.92       28.03      1.50 o
  -3   3 -13       34.62       35.44      1.62 o
  -2   3 -13        8.94        7.98      0.93 o
  -1   3 -13       67.62       66.17      5.54 o
   0   3 -13       31.11       31.56      1.91 o
   1   3 -13        3.61        2.08      1.11 o
   2   3 -13      189.17      185.97      7.65 o
   3   3 -13      103.17       98.37      4.98 o
   4   3 -13       18.79       17.16      2.30 o
   5   3 -13      182.41      166.95      7.21 o
   6   3 -13       30.95       31.35      2.90 o
   7   3 -13       48.52       45.32      3.49 o
   8   3 -13       89.61       96.29      5.20 o
   9   3 -13       23.82       21.25      2.82 o
  15   3 -13       12.01       13.15      2.45 o
  16   3 -13        5.15        4.76      1.78 o
  17   3 -13       50.01       60.55      4.46 o
  18   3 -13       23.85       29.05      3.49 o
 -10   4 -13       36.71       44.43      3.57 o
  -9   4 -13       30.28       31.43      3.19 o
  -8   4 -13       12.30       12.33      2.08 o
  -7   4 -13        5.50        5.25      1.02 o
  -6   4 -13       10.95        9.30      1.12 o
  -5   4 -13        2.30        2.81      1.97 o
  -4   4 -13       67.03       71.25      4.09 o
  -3   4 -13       31.28       27.49      2.67 o
  -2   4 -13       32.21       29.12      2.67 o
  -1   4 -13       74.69       72.07      3.94 o
   0   4 -13       18.62       21.55      2.30 o
   1   4 -13       18.10       16.20      2.08 o
   2   4 -13      117.82      113.45      5.20 o
   3   4 -13       91.06       90.79      4.61 o
   4   4 -13       10.65       10.03      1.86 o
   5   4 -13      155.59      154.32      6.54 o
   6   4 -13       54.51       50.82      3.57 o
   7   4 -13       66.37       70.58      4.16 o
   8   4 -13       44.69       42.28      3.42 o
   9   4 -13       84.68       84.62      4.90 o
  10   4 -13       75.43       80.61      4.76 o
  11   4 -13       71.75       74.97      4.53 o
  12   4 -13        0.88        0.97      1.26 o
  13   4 -13       22.67       26.45      3.12 o
  14   4 -13       78.61       81.88      5.13 o
  15   4 -13       25.63       27.49      3.27 o
  16   4 -13        1.19        2.23      1.71 o
  17   4 -13       31.04       35.29      3.64 o
  -7   5 -13        9.67        8.92      1.78 o
  -6   5 -13       12.58       16.57      2.15 o
  -5   5 -13       15.10       16.87      2.08 o
  -4   5 -13       11.97       13.67      1.93 o
  -3   5 -13       83.13       85.37      4.38 o
  -2   5 -13      151.57      158.85      6.39 o
  -1   5 -13       43.60       43.32      3.12 o
   0   5 -13       12.74       13.74      2.01 o
   1   5 -13       50.25       48.44      3.34 o
   2   5 -13        2.50        2.53      1.26 o
   3   5 -13       22.53       21.10      2.45 o
   4   5 -13       69.20       70.36      4.09 o
   5   5 -13       43.18       36.78      3.12 o
   6   5 -13        9.04        8.17      1.78 o
   7   5 -13       14.02       15.68      2.30 o
   8   5 -13       15.36       14.93      2.38 o
   9   5 -13        7.67        8.84      2.01 o
  10   5 -13       42.09       43.24      3.64 o
  11   5 -13       33.33       31.95      3.27 o
  12   5 -13       57.01       66.94      4.53 o
  13   5 -13       27.45       26.90      3.19 o
  14   5 -13        7.03        3.19      1.71 o
  15   5 -13        4.96        6.09      2.01 o
  -3   6 -13       60.35       59.81      3.49 o
  -2   6 -13       26.36       26.38      2.60 o
  -1   6 -13        0.01       -0.15      1.04 o
   0   6 -13       92.94       90.64      4.46 o
   1   6 -13       25.48       25.19      2.45 o
   2   6 -13       21.87       26.60      2.53 o
   3   6 -13       61.79       62.04      3.79 o
   4   6 -13       62.56       64.56      3.94 o
   5   6 -13        7.83        6.76      1.63 o
   6   6 -13       18.95       14.79      2.23 o
   7   6 -13       15.19       17.53      2.38 o
   8   6 -13       14.58       13.60      2.23 o
   9   6 -13       25.46       32.39      3.12 o
  10   6 -13       57.40       56.91      4.01 o
  11   6 -13       17.47       16.64      2.53 o
  12   6 -13       38.71       45.25      3.71 o
  13   6 -13       15.87       17.39      2.53 o
 -16   0 -12       62.52       65.46      4.90 o
 -15   0 -12       13.85       18.13      3.12 o
 -14   0 -12       12.99       12.33      2.60 o
 -13   0 -12       57.31       58.45      4.12 o
 -12   0 -12       36.84       46.73      3.86 o
 -11   0 -12       21.99       26.08      2.97 o
 -10   0 -12      171.66      165.91      7.21 o
  -9   0 -12       61.18       74.59      4.23 o
  -8   0 -12       28.32       26.82      2.30 o
  -7   0 -12      265.81      275.79      8.99 o
  -6   0 -12       14.26       15.23      1.63 o
  -5   0 -12      201.33      198.97      6.84 o
  -4   0 -12      339.34      326.46     10.33 o
  -3   0 -12        2.86        4.31      0.82 o
  -2   0 -12      135.98      148.74      5.20 o
  -1   0 -12      164.91      173.71      5.80 o
   1   0 -12       72.81       83.96      3.19 o
   2   0 -12      653.91      659.24     17.91 o
   3   0 -12       72.15       69.76      2.82 o
   4   0 -12      211.98      223.04      6.98 o
   5   0 -12      388.90      387.76     11.59 o
   7   0 -12      715.60      688.59     19.91 o
   8   0 -12      295.54      287.90      9.29 o
   9   0 -12       27.00       35.51      2.38 o
  10   0 -12      327.61      314.80     10.33 o
 -16   1 -12        0.13       -0.89      1.26 o
 -15   1 -12        0.51        0.46      1.26 o
 -14   1 -12       17.41       22.78      3.94 o
 -13   1 -12       19.27       21.98      1.52 o
 -12   1 -12       51.31       50.93      6.28 o
 -11   1 -12       37.63       39.63      3.31 o
 -10   1 -12       33.83       34.70      2.30 o
  -9   1 -12       53.75       52.69      2.79 o
  -8   1 -12       46.59       43.66      1.98 o
  -7   1 -12       57.08       58.93      1.88 o
  -6   1 -12       96.86       94.17      3.60 o
  -5   1 -12      180.46      177.91      4.50 o
  -4   1 -12       76.27       78.71      2.39 o
  -3   1 -12       41.44       37.77      1.50 o
  -2   1 -12      119.38      112.91      2.99 o
  -1   1 -12       60.87       60.18      1.86 o
   0   1 -12       58.39       57.49      1.71 o
   1   1 -12       77.96       86.52      2.27 o
   2   1 -12       96.85      104.11      2.61 o
   3   1 -12       14.64       14.80      0.76 o
   4   1 -12      147.00      145.54      9.99 o
   5   1 -12      278.34      287.13      9.66 o
   6   1 -12      182.26      189.85      4.49 o
   7   1 -12      138.11      131.01      3.49 o
   8   1 -12      118.49      117.35      3.31 o
   9   1 -12       15.69       16.03      1.18 o
  10   1 -12       72.69       70.51      3.86 o
 -15   2 -12        3.59        2.15      1.93 o
 -14   2 -12       20.40       20.81      3.42 o
 -13   2 -12        3.73        1.05      1.01 o
 -12   2 -12       36.89       43.13      2.28 o
 -11   2 -12       26.03       28.83      2.97 o
 -10   2 -12       13.26       14.29      2.08 o
  -9   2 -12       24.46       25.26      1.60 o
  -8   2 -12       10.32        9.95      2.04 o
  -7   2 -12       13.88       14.00      1.19 o
  -6   2 -12       58.09       52.02      2.04 o
  -5   2 -12       30.98       28.04      1.32 o
  -4   2 -12       38.73       35.93      1.35 o
  -3   2 -12      234.34      237.11      5.49 o
  -2   2 -12       32.58       31.97      1.39 o
  -1   2 -12        6.12        6.15      0.64 o
   0   2 -12      318.53      309.29      6.70 o
   1   2 -12       51.62       48.46      2.34 o
   2   2 -12      206.25      191.69      7.28 o
   3   2 -12      303.34      290.43      9.88 o
   4   2 -12       35.03       35.14      2.53 o
   5   2 -12       90.88       85.22      4.23 o
   6   2 -12      248.76      245.11      8.99 o
   7   2 -12       25.15       24.74      2.30 o
   8   2 -12      177.34      167.99      6.91 o
   9   2 -12      495.44      491.55     15.83 o
  10   2 -12       27.83       23.03      2.45 o
  19   2 -12        6.57        5.94      1.93 o
 -14   3 -12        9.21        4.09      2.15 o
 -13   3 -12        1.02        1.58      1.25 o
 -12   3 -12       23.38       26.33      2.62 o
 -11   3 -12        2.01        0.22      1.49 o
 -10   3 -12       88.43       92.56      5.87 o
  -9   3 -12        5.32        6.00      1.49 o
  -8   3 -12       42.77       42.63      1.98 o
  -7   3 -12       26.73       25.83      1.57 o
  -6   3 -12       24.62       26.62      1.53 o
  -5   3 -12       22.85       21.94      1.43 o
  -4   3 -12        2.03        2.08      0.62 o
  -3   3 -12       28.85       35.89      2.67 o
  -2   3 -12       21.90       20.95      2.08 o
  -1   3 -12      105.81      110.76      3.54 o
   0   3 -12      227.71      231.86      5.93 o
   1   3 -12      130.36      128.31      4.09 o
   2   3 -12      196.03      177.42      7.36 o
   3   3 -12      129.61      124.67      5.65 o
   4   3 -12        8.54        8.84      1.63 o
   5   3 -12      101.13       95.84      4.90 o
   6   3 -12       66.59       78.23      4.31 o
   7   3 -12      120.16      117.24      5.72 o
   8   3 -12       92.51       88.34      4.98 o
   9   3 -12       80.32       94.88      5.05 o
  13   3 -12       26.85       23.63      3.19 o
  14   3 -12       14.89       14.71      2.38 o
  15   3 -12       79.94       89.68      5.13 o
  16   3 -12       39.59       42.35      3.64 o
  17   3 -12       60.39       63.30      4.46 o
  18   3 -12       33.74       39.82      3.79 o
  19   3 -12        2.23        3.42      1.78 o
 -13   4 -12       11.95       10.48      2.75 o
 -10   4 -12        6.68        6.32      1.63 o
  -9   4 -12       17.84       18.33      1.54 o
  -8   4 -12       10.90       11.77      2.04 o
  -7   4 -12        4.39        4.10      0.94 o
  -6   4 -12        2.16        1.31      0.70 o
  -5   4 -12       36.08       35.81      2.82 o
  -4   4 -12       17.46       19.99      2.23 o
  -3   4 -12       25.22       23.18      2.38 o
  -2   4 -12       33.89       30.46      2.60 o
  -1   4 -12       73.39       74.15      3.86 o
   0   4 -12       18.13       19.69      2.15 o
   1   4 -12       99.12       95.69      4.61 o
   2   4 -12       18.58       21.40      2.30 o
   3   4 -12       19.29       20.51      2.23 o
   4   4 -12       94.57       92.50      4.61 o
   5   4 -12       28.98       31.13      2.67 o
   6   4 -12        3.61        4.09      1.41 o
   7   4 -12        3.32        1.11      1.11 o
   8   4 -12       28.41       29.20      2.82 o
   9   4 -12        3.12        3.71      1.56 o
  10   4 -12       39.08       37.45      3.27 o
  11   4 -12       12.83       14.04      2.38 o
  12   4 -12        2.80        3.79      1.49 o
  13   4 -12       30.98       36.63      3.34 o
  14   4 -12       28.03       27.56      3.12 o
  15   4 -12        8.12        7.65      2.01 o
  16   4 -12       20.63       23.03      3.12 o
  17   4 -12        2.00        0.97      1.34 o
  18   4 -12        0.05       -1.41      1.41 o
  -7   5 -12       32.17       31.50      2.82 o
  -6   5 -12       29.85       33.73      2.75 o
  -5   5 -12        5.70        6.91      1.49 o
  -4   5 -12        4.01        5.20      1.41 o
  -3   5 -12       19.05       18.72      2.15 o
  -2   5 -12        8.72       10.33      1.63 o
  -1   5 -12       42.95       42.80      2.97 o
   0   5 -12        0.36       -0.82      0.82 o
   1   5 -12       18.81       17.01      2.15 o
   2   5 -12       67.99       70.43      3.86 o
   3   5 -12       58.20       53.35      3.42 o
   4   5 -12       20.38       21.03      2.45 o
   5   5 -12       18.16       17.46      2.30 o
   6   5 -12       36.27       35.51      3.05 o
   7   5 -12       12.34        9.88      1.86 o
   8   5 -12       10.84       15.38      2.30 o
   9   5 -12       28.65       39.97      3.19 o
  10   5 -12        9.64       10.62      2.15 o
  11   5 -12       21.23       18.80      2.67 o
  12   5 -12       40.22       41.09      3.57 o
  13   5 -12        3.22       -0.52      1.26 o
  14   5 -12       22.84       24.67      3.12 o
  15   5 -12       14.74       13.97      2.53 o
  16   5 -12        7.50        7.43      2.15 o
  -3   6 -12        9.72       10.18      1.63 o
  -2   6 -12        0.87       -0.07      0.97 o
  -1   6 -12       18.92       18.87      2.15 o
   0   6 -12        7.63       13.08      1.78 o
   1   6 -12       41.54       34.99      2.75 o
   2   6 -12        0.56        1.04      1.04 o
   3   6 -12        5.73       13.30      1.86 o
   4   6 -12        0.51        0.82      1.11 o
   5   6 -12        3.92        3.27      1.26 o
   6   6 -12        0.49        5.20      1.49 o
   7   6 -12        2.08        2.23      1.34 o
   8   6 -12        7.51        3.27      1.49 o
   9   6 -12       11.57       16.79      2.38 o
  10   6 -12        3.30        2.38      1.49 o
  11   6 -12        6.87        5.57      1.78 o
  12   6 -12        0.53        3.79      1.63 o
  13   6 -12        5.31        4.09      1.63 o
  14   6 -12        3.24        3.19      1.56 o
 -16   1 -11        0.18        0.11      1.28 o
 -15   1 -11       58.94       66.14      3.43 o
 -14   1 -11        2.86        2.41      1.26 o
 -13   1 -11       39.96       45.23      1.99 o
 -12   1 -11       13.48       12.06      1.57 o
 -11   1 -11       40.45       40.30      2.50 o
 -10   1 -11        4.86        5.24      1.16 o
  -9   1 -11       84.40       82.66      3.05 o
  -8   1 -11       56.42       56.47      2.53 o
  -7   1 -11       14.14       14.62      0.97 o
  -6   1 -11      199.68      189.75      3.93 o
  -5   1 -11       13.21       12.49      0.98 o
  -4   1 -11       90.35       86.76      4.12 o
  -3   1 -11      101.80      100.94      2.71 o
  -2   1 -11       44.10       42.68      2.45 o
  -1   1 -11       75.80       70.70      3.19 o
   0   1 -11      197.93      201.09      4.34 o
   1   1 -11       12.62       15.74      1.56 o
   2   1 -11       69.48       62.13      2.93 o
   3   1 -11       79.05       80.26      2.05 o
   4   1 -11       92.44       94.63      2.32 o
   5   1 -11       51.17       53.75      1.58 o
   6   1 -11       44.54       49.55      1.60 o
   7   1 -11      103.89      115.82      8.47 o
   8   1 -11      163.28      160.34      4.10 o
   9   1 -11      250.41      250.03      5.92 o
  10   1 -11      114.20      120.58      5.20 o
 -16   2 -11        3.09        1.11      1.78 o
 -15   2 -11        3.01        2.45      1.93 o
 -14   2 -11        7.41        6.90      1.52 o
 -13   2 -11       26.08       29.35      2.92 o
 -12   2 -11        2.37        4.41      1.09 o
 -11   2 -11       24.00       26.43      2.18 o
 -10   2 -11        0.75        0.82      2.08 o
  -9   2 -11       48.11       49.64      2.11 o
  -8   2 -11      107.65      108.32      3.25 o
  -7   2 -11      139.22      137.80      3.78 o
  -6   2 -11      180.01      175.93      4.49 o
  -5   2 -11        0.31        0.95      0.52 o
  -4   2 -11       34.29       33.63      1.27 o
  -3   2 -11       70.64       72.28      1.86 o
  -2   2 -11       10.30       10.62      0.81 o
  -1   2 -11       15.34       16.79      1.71 o
   0   2 -11        1.74        1.56      0.74 o
   1   2 -11        6.53        4.53      1.04 o
   2   2 -11      199.75      198.67      7.06 o
   3   2 -11       33.57       30.31      2.23 o
   4   2 -11       69.95       69.02      3.49 o
   5   2 -11       69.14       68.06      3.57 o
   6   2 -11      181.97      168.51      6.69 o
   7   2 -11       30.49       33.36      2.53 o
   8   2 -11       41.08       43.24      2.97 o
   9   2 -11       24.50       20.88      2.23 o
  18   2 -11        5.42        5.87      1.78 o
  19   2 -11        7.05        3.71      1.71 o
  20   2 -11        8.37       10.25      2.30 o
 -15   3 -11        1.09        0.15      1.86 o
 -14   3 -11       24.24       30.98      4.01 o
 -13   3 -11        1.96        1.34      1.78 o
 -12   3 -11        8.76        9.68      1.25 o
 -11   3 -11       36.98       41.98      3.27 o
 -10   3 -11       14.91       17.37      1.48 o
  -9   3 -11       16.79       17.30      1.43 o
  -8   3 -11      100.40       95.67      3.10 o
  -7   3 -11       49.60       49.50      2.07 o
  -6   3 -11       11.62       14.60      1.19 o
  -5   3 -11      132.57      119.92      5.20 o
  -4   3 -11       15.63       14.64      1.86 o
  -3   3 -11        4.52        7.73      1.41 o
  -2   3 -11      198.84      186.19      6.91 o
  -1   3 -11       69.74       64.56      2.52 o
   0   3 -11      109.99      110.68      3.46 o
   1   3 -11      205.31      202.71      5.27 o
   2   3 -11        5.21        4.47      0.84 o
   3   3 -11        9.75       12.93      1.29 o
   4   3 -11       76.37       78.16      4.16 o
   5   3 -11        2.86        3.27      1.11 o
   6   3 -11      104.21       95.25      4.90 o
   7   3 -11      237.32      232.85      8.77 o
   8   3 -11       42.91       39.08      3.12 o
   9   3 -11       72.12       70.36      4.23 o
  12   3 -11       88.26       92.50      4.83 o
  13   3 -11       69.39       66.12      4.23 o
  14   3 -11        0.93        0.74      1.19 o
  15   3 -11       62.26       63.60      4.23 o
  16   3 -11       40.50       38.71      3.49 o
  17   3 -11        4.91        4.68      1.78 o
  18   3 -11       15.51       21.92      2.97 o
  19   3 -11       10.17       11.52      2.30 o
 -14   4 -11       14.98       20.58      3.49 o
 -13   4 -11       10.10       11.66      2.90 o
 -10   4 -11       19.09       19.98      1.62 o
  -9   4 -11       30.88       32.06      2.12 o
  -8   4 -11       82.39       80.77      2.88 o
  -7   4 -11       33.06       29.87      2.60 o
  -6   4 -11        6.44        5.65      1.41 o
  -5   4 -11       80.77       80.61      4.09 o
  -4   4 -11       89.46       81.50      4.16 o
  -3   4 -11       20.10       19.02      2.08 o
  -2   4 -11      103.63      104.83      4.61 o
  -1   4 -11      145.97      134.25      5.65 o
   0   4 -11      208.49      188.19      7.28 o
   1   4 -11      113.14      107.21      4.76 o
   2   4 -11       18.32       20.58      2.08 o
   3   4 -11      107.72       99.04      4.68 o
   4   4 -11      340.83      315.39     10.85 o
   5   4 -11       92.34       82.92      4.23 o
   6   4 -11       71.79       67.31      3.86 o
   7   4 -11      135.67      128.76      5.80 o
   8   4 -11        6.31        6.46      1.63 o
   9   4 -11       23.94       23.03      2.53 o
  10   4 -11       96.00      101.12      5.13 o
  11   4 -11       36.49       33.81      3.19 o
  12   4 -11       80.11       83.81      4.76 o
  13   4 -11      104.78      116.65      5.87 o
  14   4 -11        5.26        4.83      1.63 o
  15   4 -11       47.75       50.52      3.94 o
  16   4 -11       35.25       39.30      3.57 o
  17   4 -11        8.32       10.03      2.23 o
  18   4 -11       13.39       18.05      2.82 o
 -13   5 -11        9.88       13.97      3.05 o
  -7   5 -11       61.78       67.02      3.49 o
  -6   5 -11       16.12       15.83      1.93 o
  -5   5 -11       14.46       13.60      1.78 o
  -4   5 -11       22.75       24.00      2.15 o
  -3   5 -11       16.06       16.27      1.86 o
  -2   5 -11       98.38       96.81      4.46 o
  -1   5 -11       45.35       43.91      2.90 o
   0   5 -11       22.35       20.28      2.08 o
   1   5 -11       40.65       37.07      2.75 o
   2   5 -11       81.07       82.47      4.09 o
   3   5 -11       41.96       35.96      2.82 o
   4   5 -11       27.75       26.15      2.45 o
   5   5 -11      114.62      113.97      5.20 o
   6   5 -11       49.00       47.70      3.34 o
   7   5 -11       54.62       51.27      3.49 o
   8   5 -11       55.36       50.60      3.57 o
   9   5 -11       12.10        9.73      1.93 o
  10   5 -11        8.62        8.17      1.86 o
  11   5 -11       85.20       91.16      5.05 o
  12   5 -11       11.83        8.17      1.93 o
  13   5 -11       35.35       31.95      3.27 o
  14   5 -11       39.61       40.71      3.64 o
  15   5 -11        2.66        4.23      1.78 o
  16   5 -11        0.19        0.15      1.49 o
  -3   6 -11       54.01       46.06      4.98 o
  -2   6 -11       20.41       20.36      2.08 o
  -1   6 -11       24.54       25.93      2.23 o
   0   6 -11       70.17       67.91      3.57 o
   1   6 -11        0.88       -0.45      0.89 o
   2   6 -11        4.03        3.86      1.19 o
   3   6 -11       53.57       55.05      3.27 o
   4   6 -11        5.25        4.46      1.34 o
   5   6 -11       65.60       59.51      3.64 o
   6   6 -11       53.52       57.06      3.49 o
   7   6 -11       57.91       64.04      3.79 o
   8   6 -11       16.00       13.97      2.08 o
   9   6 -11       18.44       21.62      2.60 o
  10   6 -11        9.54        7.28      1.78 o
  11   6 -11        8.15        9.06      1.93 o
  12   6 -11       33.59       31.65      3.12 o
  13   6 -11       14.70       14.12      2.23 o
  14   6 -11       20.75       18.57      2.38 o
 -17   0 -10       36.41       42.65      3.86 o
 -16   0 -10       23.23       22.21      3.05 o
 -15   0 -10       59.48       59.14      4.53 o
 -14   0 -10        6.95        6.91      2.01 o
 -13   0 -10       26.15       27.20      2.27 o
 -12   0 -10       60.20       59.66      4.16 o
 -11   0 -10      141.55      144.58      6.46 o
 -10   0 -10       15.15       17.16      2.30 o
  -9   0 -10      180.09      167.54      6.91 o
  -8   0 -10      176.60      171.77      4.56 o
  -7   0 -10        0.49        0.37      0.59 o
  -6   0 -10       51.21       49.04      2.45 o
  -5   0 -10      302.50      307.07      9.29 o
  -4   0 -10      134.54      149.56      5.05 o
  -3   0 -10     1007.66     1005.69     27.64 o
  -2   0 -10      561.21      546.68     15.38 o
  -1   0 -10       10.66       12.63      0.97 o
   0   0 -10      770.21      748.47     20.43 o
   1   0 -10      407.49      442.89     12.26 o
   2   0 -10      188.61      184.41      5.42 o
   3   0 -10      564.58      558.49     15.38 o
   4   0 -10      129.57      126.68      4.09 o
   5   0 -10      193.17      204.84      6.32 o
   6   0 -10      404.72      431.22     12.33 o
   7   0 -10       77.93       84.33      3.42 o
   8   0 -10        9.08       10.92      1.26 o
   9   0 -10      145.99      156.17      5.80 o
 -17   1 -10       19.51       23.92      3.27 o
 -16   1 -10       16.29       15.24      1.87 o
 -15   1 -10       16.55       17.63      2.12 o
 -14   1 -10       26.13       27.42      2.41 o
 -13   1 -10        0.75        1.32      0.72 o
 -12   1 -10       13.24       13.08      1.63 o
 -11   1 -10       96.85       95.14      3.60 o
 -10   1 -10        1.75        2.31      0.93 o
  -9   1 -10       90.26       87.49      2.83 o
  -8   1 -10       44.49       42.29      1.78 o
  -7   1 -10       56.31       53.23      1.64 o
  -6   1 -10       80.18       75.99      2.04 o
  -5   1 -10      224.96      231.45      7.06 o
  -4   1 -10      217.85      222.38      4.98 o
  -3   1 -10       92.03       93.90      2.56 o
  -2   1 -10      329.62      332.11      6.90 o
  -1   1 -10       29.92       30.13      2.08 o
   0   1 -10      217.55      212.42      4.50 o
   1   1 -10      249.59      260.35      5.36 o
   2   1 -10      119.93      127.60      5.05 o
   3   1 -10      423.43      427.65     12.63 o
   4   1 -10      324.46      340.28     10.10 o
   5   1 -10      123.12      117.39      4.38 o
   6   1 -10       32.22       35.38      3.12 o
   7   1 -10       23.54       27.23      1.18 o
   8   1 -10       73.40       73.22      2.26 o
   9   1 -10      155.69      149.02      3.95 o
  20   1 -10        7.10        9.29      2.01 o
  21   1 -10       11.44       10.40      2.15 o
 -17   2 -10        2.28        1.78      2.01 o
 -16   2 -10       24.85       24.67      3.49 o
 -15   2 -10        0.87        1.63      1.71 o
 -14   2 -10       23.54       22.61      3.19 o
 -13   2 -10       76.84       79.31      4.05 o
 -12   2 -10        4.84        3.22      0.94 o
 -11   2 -10        3.17        2.44      1.02 o
 -10   2 -10      134.38      130.80      3.85 o
  -9   2 -10       72.07       65.01      2.41 o
  -8   2 -10       34.78       31.08      1.61 o
  -7   2 -10      198.05      188.80      4.73 o
  -6   2 -10      152.97      148.71      4.16 o
  -5   2 -10       84.12       81.63      2.09 o
  -4   2 -10      429.47      423.88      8.09 o
  -3   2 -10       26.49       27.81      1.89 o
  -2   2 -10      304.67      307.14      9.66 o
  -1   2 -10      548.97      548.02     16.27 o
   0   2 -10       94.71       95.77      4.01 o
   1   2 -10       19.41       23.85      1.86 o
   2   2 -10      262.22      271.70      9.06 o
   3   2 -10      197.81      197.85      7.06 o
   4   2 -10      145.13      160.85      6.09 o
   5   2 -10      362.73      360.64     11.22 o
   6   2 -10      119.29      114.86      4.83 o
   7   2 -10      127.07      123.48      5.28 o
   8   2 -10      223.70      211.75      8.10 o
   9   2 -10       34.68       30.68      2.53 o
  17   2 -10       20.46       22.07      2.82 o
  18   2 -10        8.81        6.02      1.78 o
  19   2 -10       30.38       37.52      3.49 o
  20   2 -10        5.22        3.42      1.78 o
 -16   3 -10        3.27        3.05      2.01 o
 -15   3 -10        4.19        6.69      2.30 o
 -14   3 -10        0.95        2.82      1.93 o
 -13   3 -10       20.28       19.69      3.27 o
 -12   3 -10       15.81       16.05      1.53 o
 -11   3 -10       54.91       57.43      3.71 o
 -10   3 -10       61.60       64.28      2.44 o
  -9   3 -10       27.80       23.58      1.97 o
  -8   3 -10       14.45       13.26      1.23 o
  -7   3 -10      161.29      154.81      4.21 o
  -6   3 -10       33.96       31.13      2.45 o
  -5   3 -10      164.16      162.49      6.32 o
  -4   3 -10      263.21      252.09      8.69 o
  -3   3 -10       48.38       49.93      2.90 o
  -2   3 -10       66.99       65.46      3.34 o
  -1   3 -10       58.13       57.16      2.23 o
   0   3 -10       15.09       19.88      1.36 o
   1   3 -10      105.59      106.36      3.28 o
   2   3 -10      447.49      447.86     10.03 o
   3   3 -10       51.97       46.96      2.02 o
   4   3 -10       53.61       54.60      2.18 o
   5   3 -10      312.16      303.93      7.17 o
   6   3 -10       67.16       64.85      2.54 o
   7   3 -10      110.34       99.89      3.41 o
   8   3 -10      250.93      233.87     10.29 o
   9   3 -10       25.90       26.60      2.38 o
  10   3 -10       37.04       36.11      2.82 o
  11   3 -10       50.78       46.81      3.27 o
  12   3 -10       22.00       19.54      2.53 o
  13   3 -10        4.45        3.71      1.49 o
  14   3 -10       53.79       54.46      3.94 o
  15   3 -10        0.40        0.74      1.19 o
  16   3 -10       34.30       35.74      3.27 o
  17   3 -10       85.34       87.00      5.20 o
  18   3 -10        0.80        1.11      1.41 o
  19   3 -10        8.67        3.57      1.63 o
 -15   4 -10        4.23        6.39      2.45 o
 -14   4 -10       18.71       16.27      3.27 o
 -13   4 -10        3.51        0.82      1.93 o
 -12   4 -10        1.39        1.49      1.93 o
 -10   4 -10       14.99       15.48      1.67 o
  -9   4 -10       44.51       46.39      5.05 o
  -8   4 -10       31.66       32.17      2.53 o
  -7   4 -10        5.99        6.76      1.41 o
  -6   4 -10       65.32       64.27      3.49 o
  -5   4 -10       37.03       33.43      2.53 o
  -4   4 -10       15.36       17.61      1.93 o
  -3   4 -10       51.09       45.84      2.90 o
  -2   4 -10        5.70        4.61      1.19 o
  -1   4 -10       24.72       26.23      2.15 o
   0   4 -10       37.63       38.04      2.53 o
   1   4 -10       72.27       67.16      3.49 o
   2   4 -10        5.49        5.72      1.26 o
   3   4 -10       87.62       86.56      4.09 o
   4   4 -10       24.62       24.37      2.15 o
   5   4 -10       10.93       11.44      1.71 o
   6   4 -10       14.87       17.91      2.01 o
   7   4 -10       28.91       22.66      2.30 o
   8   4 -10        2.71        2.75      1.19 o
   9   4 -10       44.59       43.17      3.19 o
  10   4 -10       67.33       67.61      4.01 o
  11   4 -10       53.97       54.24      3.71 o
  12   4 -10       12.46       10.18      2.01 o
  13   4 -10        4.61        7.13      1.78 o
  14   4 -10        2.17        2.08      1.34 o
  15   4 -10       17.53       18.87      2.67 o
  16   4 -10        0.22       -0.45      1.11 o
  17   4 -10       13.65       12.18      2.23 o
  18   4 -10       25.25       28.83      3.19 o
 -13   5 -10        0.91       -0.45      1.86 o
  -8   5 -10       42.63       41.01      4.23 o
  -7   5 -10       26.15       26.27      1.90 o
  -6   5 -10       44.01       43.98      2.32 o
  -5   5 -10        2.04        3.99      2.67 o
  -4   5 -10       10.64        9.96      1.49 o
  -3   5 -10       69.41       62.56      3.34 o
  -2   5 -10       24.49       23.70      2.08 o
  -1   5 -10       70.90       60.85      3.34 o
   0   5 -10       43.18       45.84      2.82 o
   1   5 -10       17.56       18.65      1.93 o
   2   5 -10       75.21       71.40      3.71 o
   3   5 -10       31.17       31.65      2.53 o
   4   5 -10       22.67       24.15      2.30 o
   5   5 -10       22.75       19.69      2.23 o
   6   5 -10       52.16       51.56      3.34 o
   7   5 -10       17.96       13.45      2.01 o
   8   5 -10        0.37       -0.82      0.97 o
   9   5 -10       72.95       72.66      4.23 o
  10   5 -10        8.28        9.14      1.86 o
  11   5 -10       19.55       18.28      2.53 o
  12   5 -10       19.62       23.92      2.75 o
  13   5 -10        8.78       10.92      2.15 o
  14   5 -10       15.65       15.97      2.53 o
  15   5 -10       22.67       24.82      3.05 o
  16   5 -10        5.72        4.68      1.78 o
  17   5 -10        0.32        0.22      1.49 o
  -5   6 -10       17.65       16.87      3.05 o
  -4   6 -10        0.31       -0.52      1.49 o
  -3   6 -10        0.08        0.15      1.63 o
  -2   6 -10        0.05       -0.05      0.72 o
  -1   6 -10       11.41       12.29      1.30 o
   0   6 -10        8.97        8.91      1.52 o
   1   6 -10        2.38        2.67      0.97 o
   2   6 -10       12.80       11.44      1.56 o
   3   6 -10        5.21        4.31      1.19 o
   4   6 -10        3.28        3.79      1.19 o
   5   6 -10        0.45        0.52      0.97 o
   6   6 -10        4.85        6.17      1.41 o
   7   6 -10        1.99        2.30      1.26 o
   8   6 -10       11.94       15.01      2.15 o
   9   6 -10       14.68       17.61      2.38 o
  10   6 -10       17.37       19.76      2.45 o
  11   6 -10        3.13        1.49      1.34 o
  12   6 -10       17.62       19.54      2.45 o
  13   6 -10        5.01        4.76      1.56 o
  14   6 -10        3.58        1.04      1.34 o
 -18   1  -9        5.93        5.28      2.15 o
 -17   1  -9        1.81        2.82      1.86 o
 -16   1  -9        5.93        5.13      1.39 o
 -15   1  -9        5.89        4.05      1.26 o
 -14   1  -9       24.08       28.69      2.33 o
 -13   1  -9       17.05       16.68      1.27 o
 -12   1  -9       18.76       19.87      1.54 o
 -11   1  -9       57.17       57.99      7.84 o
 -10   1  -9       22.35       22.69      1.76 o
  -9   1  -9       64.38       64.04      1.93 o
  -8   1  -9       25.88       27.26      1.37 o
  -7   1  -9       55.41       58.05      1.63 o
  -6   1  -9       38.54       38.50      2.21 o
  -5   1  -9      280.02      288.67      6.30 o
  -4   1  -9        0.20        0.52      0.34 o
  -3   1  -9      310.47      322.37      6.72 o
  -2   1  -9      245.35      243.45      5.11 o
  -1   1  -9      469.63      483.99      9.53 o
   0   1  -9      253.18      269.20      7.69 o
   1   1  -9      594.75      580.04     17.94 o
   2   1  -9      152.11      162.78      5.28 o
   3   1  -9      248.47      239.83      7.50 o
   4   1  -9      758.19      782.72     23.11 o
   5   1  -9       15.99       11.66      1.19 o
   6   1  -9      108.52      109.14      4.16 o
   7   1  -9      148.53      161.04      4.49 o
   8   1  -9       26.20       26.32      1.21 o
   9   1  -9       99.21       92.72      4.16 o
  19   1  -9       22.33       25.11      2.90 o
  20   1  -9       11.73       11.89      2.23 o
  21   1  -9        3.87        1.04      1.34 o
 -17   2  -9        1.71        0.97      1.86 o
 -16   2  -9       17.21       14.27      2.82 o
 -15   2  -9        7.91        7.28      2.23 o
 -14   2  -9       10.45        9.26      1.44 o
 -13   2  -9       70.82       74.42      3.28 o
 -12   2  -9       39.81       41.43      2.03 o
 -11   2  -9       34.03       31.74      2.10 o
 -10   2  -9        9.54        9.73      1.89 o
  -9   2  -9       31.94       30.73      1.75 o
  -8   2  -9       28.84       27.07      1.48 o
  -7   2  -9       89.99       89.84      2.69 o
  -6   2  -9        7.39        6.67      1.23 o
  -5   2  -9       29.58       30.77      1.23 o
  -4   2  -9       90.12       91.12      2.76 o
  -3   2  -9       47.23       53.20      2.75 o
  -2   2  -9       72.45       70.36      3.19 o
  -1   2  -9      184.26      197.56      6.69 o
   0   2  -9      110.81      104.39      4.23 o
   1   2  -9      397.48      389.47     12.04 o
   2   2  -9      278.13      281.36      9.14 o
   3   2  -9      344.85      337.31     10.55 o
   4   2  -9      123.46      117.84      4.68 o
   5   2  -9       84.55       97.11      4.09 o
   6   2  -9       47.51       48.52      2.82 o
   7   2  -9      304.51      299.49      9.81 o
   8   2  -9       77.94       78.16      3.86 o
  15   2  -9       75.65       78.98      4.46 o
  16   2  -9       78.75       80.54      4.46 o
  17   2  -9        5.34        6.17      1.71 o
  18   2  -9       33.35       39.08      3.34 o
  19   2  -9       22.78       25.56      3.12 o
  20   2  -9        2.23        5.50      1.71 o
 -17   3  -9        1.59        0.30      1.93 o
 -16   3  -9        0.33        1.56      1.93 o
 -15   3  -9       13.57       12.78      2.67 o
 -14   3  -9       19.50       18.57      3.12 o
 -13   3  -9       23.37       21.92      3.27 o
 -12   3  -9       50.49       60.53      2.24 o
 -11   3  -9       47.33       39.45      2.97 o
 -10   3  -9       36.53       34.89      1.83 o
  -9   3  -9       29.03       31.47      1.68 o
  -8   3  -9       55.97       56.27      2.15 o
  -7   3  -9       33.32       32.54      2.38 o
  -6   3  -9      154.01      162.56      6.17 o
  -5   3  -9       17.63       17.98      1.86 o
  -4   3  -9      251.23      248.00      8.47 o
  -3   3  -9      215.43      209.59      7.58 o
  -2   3  -9       91.63       93.54      4.09 o
  -1   3  -9       61.56       59.98      5.65 o
   0   3  -9      277.43      291.06      6.95 o
   1   3  -9      115.86      125.71      3.54 o
   2   3  -9      365.74      360.38      8.14 o
   3   3  -9      236.20      228.08      5.59 o
   4   3  -9       46.42       45.90      5.42 o
   5   3  -9      182.08      173.18      4.59 o
   6   3  -9      189.31      191.41      5.01 o
   7   3  -9       84.43       86.83      2.88 o
   8   3  -9      109.65      108.06      6.61 o
   9   3  -9       36.86       44.58      2.82 o
  10   3  -9        2.02       -0.15      0.89 o
  11   3  -9       40.97       36.78      2.90 o
  12   3  -9       26.54       24.15      2.53 o
  13   3  -9       24.78       25.26      2.60 o
  14   3  -9       44.67       44.43      3.49 o
  15   3  -9       18.14       23.48      2.67 o
  16   3  -9        5.43        4.83      1.63 o
  17   3  -9       20.06       21.40      2.90 o
  18   3  -9        1.04        3.64      1.56 o
  19   3  -9        2.06        2.97      1.63 o
  20   3  -9       15.34       18.43      2.82 o
 -16   4  -9        1.19       -0.07      1.93 o
 -15   4  -9       13.31       18.13      3.34 o
 -14   4  -9        8.82        7.43      2.45 o
 -13   4  -9        9.61       10.48      2.60 o
 -12   4  -9       21.81       30.68      3.71 o
 -11   4  -9       31.57       33.58      3.94 o
 -10   4  -9       52.40       50.02      4.72 o
  -9   4  -9       47.88       45.69      1.82 o
  -8   4  -9       23.68       25.04      1.84 o
  -7   4  -9       78.98       75.21      4.20 o
  -6   4  -9      378.74      366.92      8.99 o
  -5   4  -9       29.99       30.31      2.23 o
  -4   4  -9       78.72       79.28      3.71 o
  -3   4  -9      194.55      187.60      6.76 o
  -2   4  -9        4.52        4.46      1.11 o
  -1   4  -9       59.20       53.12      2.97 o
   0   4  -9      338.70      327.06     10.85 o
   1   4  -9       67.35       65.23      3.34 o
   2   4  -9       46.20       50.30      2.82 o
   3   4  -9      205.51      203.57      7.43 o
   4   4  -9       55.77       52.31      3.05 o
   5   4  -9      130.45      128.61      5.28 o
   6   4  -9      297.33      277.28      9.58 o
   7   4  -9       18.38       18.35      2.01 o
   8   4  -9      106.97      106.69      4.98 o
   9   4  -9      238.07      229.13      8.54 o
  10   4  -9        4.82        6.32      1.56 o
  11   4  -9        7.32        5.57      1.56 o
  12   4  -9       61.33       58.55      3.94 o
  13   4  -9       34.89       36.26      3.19 o
  14   4  -9       43.85       45.62      3.57 o
  15   4  -9        7.67        8.77      2.01 o
  16   4  -9        3.19        2.82      1.49 o
  17   4  -9       14.90       15.16      2.45 o
  18   4  -9        8.60        8.47      2.15 o
  19   4  -9        0.40        0.15      1.49 o
 -14   5  -9        0.35        1.56      2.08 o
 -13   5  -9        5.79        5.50      2.38 o
 -12   5  -9       12.13       14.86      3.12 o
 -10   5  -9        0.93       -1.04      1.04 o
  -9   5  -9       26.50       22.51      3.42 o
  -8   5  -9       90.47       99.56      6.09 o
  -7   5  -9       21.66       18.65      3.05 o
  -6   5  -9       14.86       14.63      1.43 o
  -5   5  -9       36.28       32.29      3.38 o
  -4   5  -9       77.43       77.81      2.90 o
  -3   5  -9       28.95       25.79      1.69 o
  -2   5  -9      108.70      101.04      3.44 o
  -1   5  -9       39.90       38.69      1.99 o
   0   5  -9        2.51        3.49      0.97 o
   1   5  -9       88.25       78.46      3.79 o
   2   5  -9       20.54       21.84      1.93 o
   3   5  -9       44.78       44.95      2.75 o
   4   5  -9       78.43       69.91      3.71 o
   5   5  -9       80.31       77.12      3.94 o
   6   5  -9       47.64       47.55      3.05 o
   7   5  -9       70.43       68.80      3.86 o
   8   5  -9      114.96      107.88      5.13 o
   9   5  -9       27.20       26.52      2.67 o
  10   5  -9       20.57       20.28      2.45 o
  11   5  -9       71.28       75.34      4.38 o
  12   5  -9       33.57       36.18      3.27 o
  13   5  -9        5.37        6.84      1.86 o
  14   5  -9       15.42       14.71      2.45 o
  15   5  -9       44.90       44.73      3.64 o
  16   5  -9        3.77        5.87      1.78 o
  17   5  -9        0.93        0.59      1.34 o
 -12   6  -9        0.51        1.86      2.23 o
  -6   6  -9       13.03       14.71      2.75 o
  -5   6  -9       69.40       67.83      5.13 o
  -4   6  -9       39.24       35.59      3.79 o
  -3   6  -9        8.36        4.23      1.86 o
  -2   6  -9       84.76       88.04      5.50 o
  -1   6  -9       35.78       33.30      1.85 o
   0   6  -9       50.33       55.61      2.36 o
   1   6  -9       94.96       93.96      6.43 o
   2   6  -9       20.24       20.46      1.59 o
   3   6  -9       14.70       19.54      3.19 o
   4   6  -9       84.59       87.37      3.94 o
   5   6  -9       20.92       15.38      1.86 o
   6   6  -9       32.27       30.46      2.45 o
   7   6  -9      179.58      185.00      7.06 o
   8   6  -9       32.45       33.51      2.67 o
   9   6  -9        3.50        4.53      1.41 o
  10   6  -9       67.54       69.32      3.94 o
  11   6  -9        7.42        8.32      1.71 o
  12   6  -9       21.68       21.62      2.53 o
  13   6  -9       98.30      103.35      4.98 o
  14   6  -9       17.94       16.94      2.15 o
 -17   0  -8        0.85        0.22      1.56 o
 -16   0  -8        4.55        3.86      1.78 o
 -15   0  -8       10.02        8.32      2.15 o
 -14   0  -8        3.03        4.16      1.71 o
 -13   0  -8      120.88      120.81      4.23 o
 -12   0  -8       57.19       63.45      4.09 o
 -11   0  -8        0.55       -0.37      0.97 o
 -10   0  -8      202.81      197.70      7.65 o
  -9   0  -8      143.24      137.13      3.83 o
  -8   0  -8       85.29       84.73      2.56 o
  -7   0  -8      374.78      377.58     11.14 o
  -6   0  -8      385.47      375.57     10.92 o
  -5   0  -8      135.26      134.92      4.61 o
  -4   0  -8      359.51      365.99     10.55 o
  -3   0  -8      771.49      748.25     21.25 o
  -2   0  -8      367.73      371.26     10.62 o
   0   0  -8       52.63       46.21      1.71 o
   1   0  -8     1210.78     1249.53     33.66 o
   2   0  -8     1424.44     1480.15     39.82 o
   3   0  -8      583.29      576.25     15.83 o
   4   0  -8      103.94      123.93      3.94 o
   5   0  -8     1181.59     1228.80     33.51 o
   6   0  -8     1116.40     1082.73     29.79 o
   7   0  -8     1072.99     1084.96     29.87 o
   8   0  -8      468.50      459.97     13.37 o
  21   0  -8       34.53       36.26      3.34 o
 -17   1  -8        0.35        0.74      1.71 o
 -16   1  -8       11.93       16.05      2.75 o
 -15   1  -8       45.72       52.12      2.82 o
 -14   1  -8       20.70       24.87      2.18 o
 -13   1  -8       11.31       10.38      1.94 o
 -12   1  -8        9.98       10.17      1.47 o
 -11   1  -8       39.34       38.18      2.15 o
 -10   1  -8      107.82      102.80      3.79 o
  -9   1  -8      111.04      104.36      2.55 o
  -8   1  -8      267.60      255.65      9.88 o
  -7   1  -8      127.54      127.85      3.94 o
  -6   1  -8       34.10       32.06      1.11 o
  -5   1  -8        2.31        3.37      1.30 o
  -4   1  -8      192.34      186.99      4.15 o
  -3   1  -8      117.97      122.98      3.12 o
  -2   1  -8      295.07      320.96      6.56 o
  -1   1  -8     1178.98     1201.53     32.91 o
   1   1  -8      235.84      219.99      6.84 o
   2   1  -8       93.80      103.72      3.64 o
   3   1  -8       10.74       11.14      0.97 o
   4   1  -8      453.54      471.19     13.60 o
   5   1  -8      891.54      918.39     25.71 o
   6   1  -8      428.04      419.50      8.65 o
   7   1  -8       94.05       94.56      3.01 o
   8   1  -8      512.68      506.83     10.53 o
  18   1  -8       40.93       41.83      3.34 o
  19   1  -8       23.61       23.63      2.75 o
  20   1  -8       25.16       23.63      2.82 o
  21   1  -8        2.46        2.15      1.49 o
 -18   2  -8        2.01        2.45      1.86 o
 -17   2  -8       15.18       19.02      2.90 o
 -16   2  -8       31.81       33.14      3.94 o
 -15   2  -8       10.34        7.43      2.15 o
 -14   2  -8       32.61       34.20      2.30 o
 -13   2  -8       18.95       19.36      1.82 o
 -12   2  -8       40.25       42.09      1.68 o
 -11   2  -8       85.12       79.80      2.58 o
 -10   2  -8       80.20       78.31      2.24 o
  -9   2  -8       26.98       27.46      1.86 o
  -8   2  -8      151.73      139.89      3.77 o
  -7   2  -8       11.02       10.88      0.94 o
  -6   2  -8      233.17      224.60      7.88 o
  -5   2  -8      188.95      192.46      7.06 o
  -4   2  -8       36.70       41.46      2.38 o
  -3   2  -8      224.18      246.89      8.02 o
  -2   2  -8      154.17      160.18      5.72 o
  -1   2  -8       39.40       39.45      2.15 o
   0   2  -8      550.06      546.98     15.97 o
   1   2  -8      304.64      290.58      9.21 o
   2   2  -8      172.80      174.97      6.09 o
   3   2  -8      509.75      526.69     15.38 o
   4   2  -8      723.62      731.83     20.88 o
   5   2  -8      136.61      148.30      5.42 o
   6   2  -8      332.97      343.18     10.77 o
   7   2  -8      120.95      126.31      5.05 o
   8   2  -8       24.68       31.13      2.23 o
  14   2  -8       40.39       36.18      2.82 o
  15   2  -8       91.92       86.18      4.53 o
  16   2  -8       56.63       58.40      3.71 o
  17   2  -8        1.65        2.15      1.19 o
  18   2  -8       11.58        8.62      1.86 o
  19   2  -8       19.18       16.49      2.53 o
  20   2  -8       19.68       26.67      3.12 o
  21   2  -8        5.96        4.68      1.71 o
 -17   3  -8       14.20       11.29      2.67 o
 -16   3  -8        3.38        1.78      1.86 o
 -15   3  -8       18.42       19.17      3.05 o
 -14   3  -8       49.16       62.71      4.83 o
 -13   3  -8       35.58       34.26      2.63 o
 -12   3  -8       21.90       22.24      1.55 o
 -11   3  -8       27.24       26.03      1.63 o
 -10   3  -8       29.14       29.73      1.46 o
  -9   3  -8       25.11       26.23      1.34 o
  -8   3  -8      195.54      203.42      5.65 o
  -7   3  -8        1.68        1.80      0.70 o
  -6   3  -8       97.19       97.33      4.16 o
  -5   3  -8      251.93      262.05      8.69 o
  -4   3  -8        7.66        6.02      1.11 o
  -3   3  -8      164.88      164.42      6.09 o
  -2   3  -8      135.89      133.96      4.98 o
  -1   3  -8       59.65       55.33      2.02 o
   0   3  -8       27.53       28.16      2.15 o
   1   3  -8      185.39      182.03      6.54 o
   2   3  -8       10.53        8.84      1.34 o
   3   3  -8      275.85      281.66      9.44 o
   4   3  -8      125.91      136.04      5.42 o
   5   3  -8       67.47       64.04      3.42 o
   6   3  -8      173.16      184.34      4.75 o
   7   3  -8      231.93      238.00      9.29 o
   8   3  -8       19.52       17.31      1.86 o
   9   3  -8       61.91       59.66      3.27 o
  10   3  -8      106.45      104.16      4.76 o
  11   3  -8       53.49       56.17      3.34 o
  12   3  -8      215.68      208.63      7.95 o
  13   3  -8       21.22       17.09      2.30 o
  14   3  -8       28.29       27.56      2.82 o
  15   3  -8       34.05       36.70      3.12 o
  16   3  -8        2.50        4.23      1.56 o
  17   3  -8       31.45       33.66      3.19 o
  18   3  -8       34.59       39.82      3.49 o
  19   3  -8        4.10        1.86      1.34 o
  20   3  -8        0.80        0.74      1.41 o
 -16   4  -8        3.50        4.53      2.15 o
 -15   4  -8        1.21       -1.19      1.63 o
 -14   4  -8        1.07        2.08      1.93 o
 -13   4  -8       28.95       28.46      3.71 o
 -12   4  -8       14.30       13.85      1.89 o
 -11   4  -8        2.42       -0.15      1.49 o
 -10   4  -8       13.29       11.41      1.43 o
  -9   4  -8        4.31        5.57      0.96 o
  -8   4  -8       11.27       10.69      1.24 o
  -7   4  -8       35.50       39.03      1.98 o
  -6   4  -8       18.53       19.29      1.50 o
  -5   4  -8       20.23       23.04      1.51 o
  -4   4  -8      143.06      148.72      7.91 o
  -3   4  -8        3.91        3.99      0.80 o
  -2   4  -8       30.12       28.44      1.60 o
  -1   4  -8      170.28      178.37      4.77 o
   0   4  -8        3.04        2.86      0.73 o
   1   4  -8       93.00       91.76      4.01 o
   2   4  -8       80.47       73.55      3.49 o
   3   4  -8        3.39        3.05      0.97 o
   4   4  -8       26.91       27.34      2.15 o
   5   4  -8       34.26       29.42      2.23 o
   6   4  -8       29.23       28.53      2.23 o
   7   4  -8        8.91        9.51      1.56 o
   8   4  -8      272.72      258.48      9.36 o
   9   4  -8      118.82      112.04      5.20 o
  10   4  -8       28.72       29.87      2.60 o
  11   4  -8       42.36       49.18      3.34 o
  12   4  -8        3.97        5.35      1.56 o
  13   4  -8       14.09       11.81      2.08 o
  14   4  -8       36.47       36.33      3.19 o
  15   4  -8       10.28        9.21      1.93 o
  16   4  -8       17.70       16.87      2.45 o
  17   4  -8       19.28       20.58      2.75 o
  18   4  -8        2.33        0.67      1.41 o
  19   4  -8        1.73        1.19      1.56 o
 -15   5  -8        5.11        6.84      2.38 o
 -14   5  -8        2.69        4.76      2.23 o
 -13   5  -8        8.95       11.66      2.82 o
 -12   5  -8        4.25        5.57      2.23 o
 -10   5  -8        8.37        6.91      2.30 o
  -9   5  -8        3.92        4.01      1.86 o
  -8   5  -8       43.80       46.58      4.16 o
  -7   5  -8        7.56        6.32      2.01 o
  -6   5  -8       33.96       34.40      3.49 o
  -5   5  -8       47.95       50.36      2.18 o
  -4   5  -8       60.31       57.98      2.35 o
  -3   5  -8       31.29       28.65      2.23 o
  -2   5  -8       74.60       75.76      4.23 o
  -1   5  -8       58.91       59.27      2.39 o
   0   5  -8       19.15       17.57      1.42 o
   1   5  -8       76.51       77.05      2.77 o
   2   5  -8       72.22       66.79      2.60 o
   3   5  -8        4.90        4.36      0.88 o
   4   5  -8       65.84       63.38      3.34 o
   5   5  -8       73.07       73.11      3.71 o
   6   5  -8       68.67       64.86      3.49 o
   7   5  -8       63.99       56.76      3.42 o
   8   5  -8       76.92       71.25      4.01 o
   9   5  -8       42.78       43.17      3.05 o
  10   5  -8      114.66      106.24      5.20 o
  11   5  -8       54.41       53.87      3.64 o
  12   5  -8       23.58       24.30      2.67 o
  13   5  -8        7.67        9.96      2.01 o
  14   5  -8       20.96       25.93      2.90 o
  15   5  -8        4.99        7.50      1.86 o
  16   5  -8        8.31        5.42      1.71 o
  17   5  -8        8.75        9.66      1.93 o
  18   5  -8        0.28        2.38      1.41 o
 -13   6  -8        0.67        1.78      2.01 o
 -12   6  -8        0.90        0.74      1.93 o
  -7   6  -8       10.28       11.52      2.53 o
  -6   6  -8        4.95        4.98      2.01 o
  -5   6  -8        3.80        1.63      1.56 o
  -4   6  -8        1.54        0.52      1.49 o
  -3   6  -8        2.89        0.89      1.49 o
  -2   6  -8       13.64       16.49      2.75 o
  -1   6  -8        7.68        3.79      1.71 o
   0   6  -8       18.81       16.64      2.67 o
   1   6  -8        4.07        3.35      0.78 o
   2   6  -8       16.89       18.56      1.97 o
   3   6  -8        3.18        4.23      0.89 o
   4   6  -8       34.04       32.73      1.82 o
   5   6  -8        6.93        6.60      1.11 o
   6   6  -8       19.40       18.25      2.79 o
   7   6  -8        0.38        1.78      0.89 o
   8   6  -8        2.97        3.27      1.19 o
   9   6  -8        0.13       -0.07      0.97 o
  10   6  -8        4.67        4.61      1.41 o
  11   6  -8        6.13        7.28      1.56 o
  12   6  -8       12.72       14.56      2.01 o
  13   6  -8        0.62        0.15      1.11 o
   0   7  -8        2.04        2.38      1.63 o
   1   7  -8       24.24       21.99      2.97 o
   2   7  -8       57.70       55.95      4.38 o
   3   7  -8        3.50        1.63      1.56 o
   4   7  -8       15.58       13.97      2.82 o
 -17   1  -7        5.16        3.86      1.86 o
 -16   1  -7        4.67        6.69      2.01 o
 -15   1  -7       32.25       34.57      2.75 o
 -14   1  -7        4.60        3.53      1.09 o
 -13   1  -7       17.51       15.80      1.62 o
 -12   1  -7       39.51       40.32      1.56 o
 -11   1  -7       78.18       75.71      4.16 o
 -10   1  -7       98.00       88.00      3.34 o
  -9   1  -7      133.84      137.08      3.03 o
  -8   1  -7      140.74      135.65      2.97 o
  -7   1  -7       27.93       29.99      1.58 o
  -6   1  -7      383.66      374.50      7.85 o
  -5   1  -7      196.36      185.15      4.15 o
  -4   1  -7      100.18      102.33      3.16 o
  -3   1  -7      115.31      115.68      3.94 o
  -2   1  -7       64.42       52.97      2.23 o
  -1   1  -7      211.49      212.94      6.46 o
   1   1  -7      111.01      116.35      3.86 o
   2   1  -7      215.69      216.28      6.61 o
   3   1  -7      681.01      660.72     18.50 o
   5   1  -7      315.22      303.13      9.29 o
   6   1  -7      100.79       95.90      2.37 o
   7   1  -7      408.29      411.58      9.81 o
   8   1  -7      253.84      274.16      8.92 o
  17   1  -7       41.18       41.61      3.12 o
  18   1  -7       37.06       40.27      3.12 o
  19   1  -7       22.64       24.30      2.67 o
  20   1  -7        1.18        2.53      1.41 o
  21   1  -7        4.94        8.32      1.86 o
 -18   2  -7       12.58       11.07      2.38 o
 -17   2  -7        1.59        0.67      1.63 o
 -16   2  -7        8.43        7.13      2.15 o
 -15   2  -7        3.19        5.50      1.86 o
 -14   2  -7        7.54        6.68      2.34 o
 -13   2  -7        3.33        2.86      0.84 o
 -12   2  -7       59.17       58.07      1.85 o
 -11   2  -7       58.90       58.99      2.69 o
 -10   2  -7        6.26        5.94      0.69 o
  -9   2  -7       92.26       88.37      3.65 o
  -8   2  -7       67.92       72.16      2.21 o
  -7   2  -7        9.59       12.79      0.84 o
  -6   2  -7      146.81      140.15      3.80 o
  -5   2  -7        7.24        6.57      0.62 o
  -4   2  -7      238.28      241.52      5.66 o
  -3   2  -7      874.09      861.91     18.50 o
  -2   2  -7       37.84       39.45      2.08 o
  -1   2  -7       80.99       81.95      3.34 o
   0   2  -7      252.21      254.24      7.95 o
   1   2  -7       98.90      103.27      3.94 o
   2   2  -7        4.95        5.13      0.89 o
   3   2  -7      175.36      164.12      5.65 o
   4   2  -7       90.06       87.30      3.64 o
   5   2  -7       79.75       81.50      3.57 o
   6   2  -7      438.28      441.99     13.52 o
   7   2  -7       52.05       53.57      2.90 o
  12   2  -7       81.81       79.57      3.86 o
  13   2  -7       20.19       21.99      2.15 o
  14   2  -7       17.55       19.32      2.15 o
  15   2  -7       75.26       74.89      4.16 o
  16   2  -7       43.98       40.71      3.19 o
  17   2  -7        6.31        6.76      1.71 o
  18   2  -7       11.06        9.21      1.93 o
  19   2  -7        5.39        7.36      1.71 o
  20   2  -7        6.02        7.50      1.86 o
  21   2  -7       12.15       15.83      2.53 o
 -18   3  -7        3.54       -0.82      1.71 o
 -17   3  -7        4.22        4.23      2.15 o
 -16   3  -7       22.26       20.28      3.19 o
 -15   3  -7        6.27        3.79      1.93 o
 -14   3  -7        5.68        4.69      3.12 o
 -13   3  -7       68.30       69.48      3.36 o
 -12   3  -7       49.09       46.28      2.75 o
 -11   3  -7       10.40       10.84      0.89 o
 -10   3  -7       62.88       62.26      2.02 o
  -9   3  -7        0.41       -0.10      1.00 o
  -8   3  -7       67.47       68.60      2.59 o
  -7   3  -7      118.82      115.50      3.58 o
  -6   3  -7       61.19       62.20      2.34 o
  -5   3  -7      144.08      140.97      6.17 o
  -4   3  -7      141.87      145.35      3.89 o
  -3   3  -7        9.74       11.30      1.05 o
  -2   3  -7       57.15       52.16      1.98 o
  -1   3  -7       73.07       70.69      2.41 o
   0   3  -7       62.23       63.84      4.05 o
   1   3  -7      190.62      186.74      4.77 o
   2   3  -7      406.98      400.02     12.26 o
   3   3  -7       33.56       39.67      2.38 o
   4   3  -7      222.80      214.50      7.65 o
   5   3  -7       34.50       40.27      2.53 o
   6   3  -7       79.50       76.26      2.57 o
   7   3  -7      108.64      113.02      3.41 o
   8   3  -7      124.52      116.57      4.83 o
   9   3  -7       61.01       59.21      3.19 o
  10   3  -7      235.84      245.63      8.54 o
  11   3  -7      115.67      118.36      5.13 o
  12   3  -7      122.13      120.96      5.42 o
  13   3  -7       36.97       38.26      2.97 o
  14   3  -7       58.31       51.64      3.64 o
  15   3  -7       32.40       29.27      2.90 o
  16   3  -7       31.88       37.52      3.12 o
  17   3  -7       15.73       20.51      2.67 o
  18   3  -7       36.08       39.90      3.42 o
  19   3  -7       16.24       11.96      2.23 o
  20   3  -7       10.79       14.64      2.45 o
 -17   4  -7       13.52       15.23      2.90 o
 -16   4  -7       51.90       58.03      4.76 o
 -15   4  -7        4.65        7.80      2.30 o
 -14   4  -7        7.83       10.25      2.53 o
 -13   4  -7       45.85       51.64      4.46 o
 -12   4  -7       13.76       13.38      2.38 o
 -11   4  -7       18.76       18.32      2.02 o
 -10   4  -7      184.84      186.11      8.25 o
  -9   4  -7       24.35       19.69      2.90 o
  -8   4  -7       12.96       11.39      1.19 o
  -7   4  -7       82.18       81.42      2.81 o
  -6   4  -7        7.86        8.41      1.00 o
  -5   4  -7      104.09      102.43      3.25 o
  -4   4  -7      140.52      133.52      3.87 o
  -3   4  -7       22.41       22.23      1.33 o
  -2   4  -7      132.07      130.36      4.31 o
  -1   4  -7      288.25      270.75      6.54 o
   0   4  -7       16.92       17.48      1.21 o
   1   4  -7       76.96       73.64      3.53 o
   2   4  -7      201.65      199.34     13.93 o
   3   4  -7       81.91       80.28      6.65 o
   4   4  -7      340.80      317.40     10.55 o
   5   4  -7       22.09       23.48      1.93 o
   6   4  -7       28.64       26.15      2.15 o
   7   4  -7      156.81      148.67      5.87 o
   8   4  -7       40.62       39.08      2.67 o
   9   4  -7        3.13        2.82      1.11 o
  10   4  -7      290.23      295.93     10.18 o
  11   4  -7       46.25       45.54      3.19 o
  12   4  -7       24.94       22.07      2.53 o
  13   4  -7       98.05       89.75      4.90 o
  14   4  -7       30.94       31.28      2.90 o
  15   4  -7       26.55       28.83      2.90 o
  16   4  -7       66.07       62.56      4.16 o
  17   4  -7        6.21        8.10      1.93 o
  18   4  -7       12.10       16.20      2.45 o
  19   4  -7       23.80       29.50      3.05 o
 -15   5  -7       10.84        6.09      2.38 o
 -14   5  -7       15.51       18.95      3.27 o
 -13   5  -7        0.97        0.45      1.93 o
 -12   5  -7       12.35        7.58      2.38 o
 -11   5  -7       48.69       59.36      4.90 o
 -10   5  -7       12.22       12.04      2.60 o
  -9   5  -7       29.10       29.79      3.49 o
  -8   5  -7       77.47       69.99      4.83 o
  -7   5  -7       11.72       13.45      2.53 o
  -6   5  -7       20.59       19.61      2.90 o
  -5   5  -7       55.70       56.76      4.09 o
  -4   5  -7       28.80       26.49      1.52 o
  -3   5  -7      142.11      134.42      3.89 o
  -2   5  -7      115.36      113.84      3.44 o
  -1   5  -7      104.15       99.83      3.12 o
   0   5  -7       38.31       32.89      2.12 o
   1   5  -7      138.85      127.48      3.82 o
   2   5  -7      100.92      101.64      3.27 o
   3   5  -7       16.55       15.37      1.30 o
   4   5  -7       52.24       47.67      2.16 o
   5   5  -7       98.26       93.82      3.21 o
   6   5  -7      124.37      120.23      7.47 o
   7   5  -7        8.04        6.09      1.34 o
   8   5  -7       61.59       59.14      3.42 o
   9   5  -7       66.15       64.12      3.64 o
  10   5  -7        3.35        3.71      1.26 o
  11   5  -7       56.70       48.96      3.42 o
  12   5  -7       29.30       28.83      2.67 o
  13   5  -7       18.90       24.07      2.60 o
  14   5  -7       49.81       55.13      3.71 o
  15   5  -7       44.51       50.22      3.57 o
  16   5  -7       14.19       13.22      2.15 o
  17   5  -7        8.90        9.88      1.86 o
 -14   6  -7        3.30        4.16      2.30 o
 -13   6  -7        0.92       -0.07      2.08 o
 -12   6  -7       13.74       13.97      3.05 o
 -11   6  -7       17.92       16.12      3.34 o
  -7   6  -7       15.54       14.19      2.67 o
  -6   6  -7       53.02       52.53      4.23 o
  -5   6  -7       46.27       40.42      3.79 o
  -4   6  -7       43.93       32.84      3.49 o
  -3   6  -7      191.01      178.39      8.10 o
  -2   6  -7       23.86       19.76      2.90 o
  -1   6  -7       63.03       63.15      4.38 o
   0   6  -7      121.17      109.37      5.80 o
   1   6  -7       32.23       27.49      2.97 o
   2   6  -7       90.89       86.04      4.98 o
   3   6  -7      176.98      176.05      4.76 o
   4   6  -7       70.01       65.13      2.50 o
   5   6  -7       36.86       36.25      1.89 o
   6   6  -7       66.53       65.92      2.82 o
   7   6  -7       13.84       16.14      1.46 o
   8   6  -7       77.99       77.73      3.38 o
   9   6  -7      102.57       99.04      4.46 o
  10   6  -7        5.61        6.02      1.34 o
  11   6  -7       38.33       35.89      2.67 o
 -11   7  -7       11.49       11.37      2.90 o
  -2   7  -7       27.84       24.59      3.19 o
  -1   7  -7       46.27       39.53      3.71 o
   0   7  -7       57.82       56.91      4.31 o
   1   7  -7       20.77       17.53      2.82 o
   2   7  -7        2.41        5.57      1.78 o
   3   7  -7       20.27       20.65      2.97 o
   4   7  -7       46.11       40.12      3.71 o
   5   7  -7       42.98       39.23      3.71 o
 -16   0  -6       71.35       70.58      4.23 o
 -15   0  -6        9.36       26.82      2.90 o
 -14   0  -6       86.19       88.19      4.76 o
 -13   0  -6       72.87       69.54      4.16 o
 -12   0  -6      111.90      116.32      3.78 o
 -11   0  -6      147.06      143.62      6.09 o
 -10   0  -6       80.54       74.59      3.86 o
  -9   0  -6      237.73      233.07      8.47 o
  -8   0  -6     1382.70     1362.72     27.30 o
  -7   0  -6      442.77      440.73     12.63 o
  -6   0  -6       17.15       20.43      1.26 o
  -5   0  -6      946.52      983.77     26.90 o
  -4   0  -6      267.50      302.84      8.69 o
  -3   0  -6      464.00      487.24     13.52 o
  -2   0  -6     1250.01     1262.46     34.18 o
   0   0  -6     1503.18     1755.20     46.58 o
   1   0  -6     1203.94     1409.19     37.74 o
   2   0  -6      140.61      155.95      4.38 o
   3   0  -6      114.62      182.92      5.20 o
   4   0  -6      886.70      995.43     26.97 o
   5   0  -6     1040.88     1077.68     29.35 o
   6   0  -6      489.97      466.73     13.30 o
  18   0  -6       20.54       27.86      2.53 o
  19   0  -6      157.63      168.06      6.98 o
  20   0  -6        1.56        1.71      1.19 o
  21   0  -6        1.78        9.44      2.01 o
 -17   1  -6        6.38        3.42      1.63 o
 -16   1  -6        6.49        8.47      1.93 o
 -15   1  -6       10.94       10.43      1.44 o
 -14   1  -6       53.57       47.34      2.08 o
 -13   1  -6       36.27       39.20      2.17 o
 -12   1  -6       55.24       56.62      3.62 o
 -11   1  -6      164.90      162.72      3.83 o
 -10   1  -6       65.15       65.38      2.50 o
  -9   1  -6       26.97       28.33      1.15 o
  -8   1  -6       68.67       67.38      2.05 o
  -7   1  -6       76.54       73.71      2.21 o
  -6   1  -6      327.77      318.03      6.77 o
  -5   1  -6      721.48      726.43     11.76 o
  -4   1  -6      270.14      296.09      6.30 o
  -3   1  -6      178.92      190.14      6.43 o
  -2   1  -6      623.36      656.42     18.65 o
  -1   1  -6      379.31      418.66     11.81 o
   0   1  -6      307.51      316.51      9.06 o
   1   1  -6      388.14      429.29     11.89 o
   4   1  -6      310.47      295.03      8.77 o
   6   1  -6      276.41      294.35      6.28 o
   7   1  -6      652.60      685.47     19.91 o
  15   1  -6      128.55      126.01      5.28 o
  16   1  -6       11.58       11.52      1.78 o
  17   1  -6        8.98        5.50      1.49 o
  18   1  -6       17.26       19.17      2.38 o
  19   1  -6        1.68        3.42      1.41 o
  20   1  -6       14.52       16.66      1.68 o
  21   1  -6       37.92       44.62      2.82 o
 -18   2  -6       12.73       12.33      2.30 o
 -17   2  -6        5.65        4.83      2.01 o
 -16   2  -6       27.34       27.94      3.42 o
 -15   2  -6       48.59       49.44      2.84 o
 -14   2  -6        4.74        3.87      1.17 o
 -13   2  -6       44.27       43.65      1.87 o
 -12   2  -6       34.83       34.37      1.65 o
 -11   2  -6        2.91        3.58      0.84 o
 -10   2  -6      223.03      220.71      3.54 o
  -9   2  -6      109.67      109.26      2.73 o
  -8   2  -6       83.43       78.24      2.14 o
  -7   2  -6      243.33      246.92      6.24 o
  -6   2  -6      392.73      386.88     11.40 o
  -5   2  -6       63.26       66.20      2.15 o
  -4   2  -6      230.05      218.06      6.24 o
  -3   2  -6      307.66      308.28      6.77 o
  -2   2  -6        3.27        3.39      0.52 o
  -1   2  -6      310.65      327.92      7.09 o
   0   2  -6      587.54      584.76     22.25 o
   1   2  -6      110.60      103.98      3.83 o
   2   2  -6      509.42      524.35     10.82 o
   3   2  -6       67.15       68.82      2.12 o
   4   2  -6      257.35      261.67      8.32 o
   5   2  -6      287.43      293.18      9.21 o
   6   2  -6      226.21      209.67      7.13 o
   7   2  -6       21.45       18.80      1.63 o
  10   2  -6      221.45      234.18      7.95 o
  11   2  -6      229.50      215.46      7.73 o
  12   2  -6      144.62      146.74      5.80 o
  13   2  -6      195.29      197.63      7.36 o
  14   2  -6      158.38      159.37      6.46 o
  16   2  -6       70.42       69.91      4.01 o
  17   2  -6       87.35       94.21      4.76 o
  18   2  -6       22.97       23.48      2.60 o
  19   2  -6        6.19        4.09      1.56 o
  20   2  -6       40.89       43.91      3.64 o
  21   2  -6        9.03       10.33      2.15 o
 -18   3  -6       17.28       10.33      2.30 o
 -17   3  -6        7.57        8.10      2.30 o
 -16   3  -6        0.60       -0.37      1.56 o
 -15   3  -6       91.39       93.91      5.72 o
 -14   3  -6        3.53        3.79      1.23 o
 -13   3  -6       43.13       42.44      2.68 o
 -12   3  -6       77.86       69.32      3.23 o
 -11   3  -6        6.53        6.91      0.87 o
 -10   3  -6       57.16       54.12      1.40 o
  -9   3  -6       35.70       36.64      1.82 o
  -8   3  -6        0.85        1.39      0.55 o
  -7   3  -6      113.33      114.80      6.58 o
  -6   3  -6       73.01       83.14      2.57 o
  -5   3  -6       16.95       16.93      1.45 o
  -4   3  -6      113.98      106.93      3.13 o
  -3   3  -6      116.11      162.04      6.02 o
  -2   3  -6      155.16      149.34      5.72 o
  -1   3  -6      255.35      245.88      5.83 o
   0   3  -6      517.59      542.74     11.40 o
   1   3  -6      143.67      160.81      4.22 o
   2   3  -6      724.09      741.21     15.34 o
   3   3  -6       33.27       38.85      1.70 o
   4   3  -6       14.13       11.98      1.08 o
   5   3  -6       89.74       86.33      3.86 o
   6   3  -6       98.51       95.55      4.16 o
   7   3  -6      144.78      134.92      5.20 o
   8   3  -6      218.50      226.46      7.80 o
   9   3  -6      186.18      188.42      6.84 o
  10   3  -6       41.43       39.75      2.67 o
  11   3  -6      197.34      196.52      7.50 o
  12   3  -6       41.57       43.98      3.05 o
  13   3  -6       55.07       51.71      3.34 o
  14   3  -6       62.35       63.60      3.86 o
  15   3  -6       22.68       23.70      2.67 o
  16   3  -6       44.63       58.10      3.79 o
  17   3  -6       31.59       35.89      3.19 o
  18   3  -6       12.69       15.68      2.38 o
  19   3  -6        7.31        7.80      2.01 o
  20   3  -6       31.09       34.03      3.27 o
 -17   4  -6        2.02        1.26      1.86 o
 -16   4  -6        4.90        4.16      2.08 o
 -15   4  -6        3.57        3.79      2.08 o
 -14   4  -6       29.91       33.81      3.79 o
 -13   4  -6       43.13       45.88      2.94 o
 -12   4  -6       31.76       32.18      2.57 o
 -11   4  -6       55.89       50.93      2.92 o
 -10   4  -6       21.12       14.34      2.53 o
  -9   4  -6       37.19       38.04      3.34 o
  -8   4  -6        0.62       -0.89      0.89 o
  -7   4  -6       37.80       36.43      1.73 o
  -6   4  -6       50.67       52.22      2.49 o
  -5   4  -6       58.51       56.52      2.09 o
  -4   4  -6       15.22       16.31      1.52 o
  -3   4  -6       84.11       85.98      2.68 o
  -2   4  -6       69.20       71.77      2.41 o
  -1   4  -6      164.38      164.62      4.38 o
   0   4  -6        5.07        7.85      1.56 o
   1   4  -6        7.01        6.97      0.85 o
   2   4  -6      108.97      110.19      3.25 o
   3   4  -6      139.78      138.69      6.43 o
   4   4  -6      218.93      208.86      7.47 o
   5   4  -6       52.35       52.99      3.79 o
   6   4  -6       64.06       67.09      6.58 o
   7   4  -6       95.79       94.95      4.16 o
   8   4  -6       13.51       14.04      1.78 o
   9   4  -6       62.81       59.81      3.34 o
  10   4  -6        0.57        0.67      0.89 o
  11   4  -6       18.19       16.05      2.08 o
  12   4  -6       18.79       20.80      2.38 o
  13   4  -6       17.11       17.24      2.38 o
  14   4  -6       20.74       21.69      2.53 o
  15   4  -6        0.46        2.75      1.34 o
  16   4  -6       35.84       37.45      3.19 o
  17   4  -6        1.04        0.59      1.34 o
  18   4  -6       39.10       43.46      3.34 o
  19   4  -6        2.47        2.75      1.49 o
 -16   5  -6        3.19        3.79      2.01 o
 -15   5  -6        3.71        3.94      2.15 o
 -14   5  -6       24.74       21.40      3.34 o
 -13   5  -6       10.03       11.14      2.60 o
 -12   5  -6       19.54       15.53      2.90 o
 -11   5  -6       56.28       58.36      4.87 o
 -10   5  -6        1.29        0.89      1.56 o
  -9   5  -6       19.53       20.28      2.90 o
  -8   5  -6       79.73       76.08      4.83 o
  -7   5  -6        2.06        4.16      1.56 o
  -6   5  -6        2.06        2.53      1.41 o
  -5   5  -6      140.79      134.48      6.46 o
  -4   5  -6       43.19       43.24      3.34 o
  -3   5  -6       59.48       57.89      2.05 o
  -2   5  -6      100.87       96.81      2.92 o
  -1   5  -6       13.22       12.82      1.08 o
   0   5  -6       48.47       49.79      1.97 o
   1   5  -6      123.33      114.14      3.41 o
   2   5  -6      134.14      126.11      3.61 o
   3   5  -6       23.02       20.03      1.35 o
   4   5  -6       99.84       97.03      3.18 o
   5   5  -6       60.74       57.49      2.36 o
   6   5  -6       39.81       36.63      1.89 o
   7   5  -6       78.86       76.59      2.87 o
   8   5  -6       13.33       12.67      1.34 o
   9   5  -6       29.15       28.83      2.38 o
  10   5  -6       84.04       86.78      4.31 o
  11   5  -6       26.54       30.16      2.53 o
  12   5  -6        6.65        6.24      1.49 o
  13   5  -6        2.76        2.67      1.26 o
  14   5  -6       33.31       37.45      2.97 o
  15   5  -6        3.45        3.05      1.34 o
  16   5  -6       25.49       25.56      2.60 o
 -14   6  -6        1.26        0.82      1.93 o
 -13   6  -6        2.16        1.63      2.01 o
 -12   6  -6        5.24        6.76      2.45 o
 -11   6  -6        7.98        8.17      2.38 o
  -8   6  -6        7.68        3.94      1.78 o
  -7   6  -6       12.19        8.47      2.08 o
  -6   6  -6       29.77       31.06      3.34 o
  -5   6  -6        0.42       -0.15      1.26 o
  -4   6  -6       12.60       13.00      2.30 o
  -3   6  -6       10.59       12.56      2.23 o
  -2   6  -6        1.28        1.63      1.26 o
  -1   6  -6        3.60        8.02      1.86 o
   0   6  -6        2.09        4.09      1.56 o
   1   6  -6       20.01       19.39      2.60 o
   2   6  -6       15.20       14.27      2.38 o
   3   6  -6        9.11        8.10      1.86 o
   4   6  -6       12.43        6.32      1.71 o
   5   6  -6       27.24       23.03      2.90 o
   6   6  -6        2.61        4.53      1.71 o
   7   6  -6        5.85        5.57      1.78 o
 -12   7  -6        6.25        2.60      2.15 o
 -11   7  -6       24.90       21.92      3.49 o
  -4   7  -6        1.08        0.59      1.34 o
  -3   7  -6        6.69        6.61      1.86 o
  -2   7  -6        3.61        3.57      1.56 o
  -1   7  -6       37.48       33.81      3.27 o
   0   7  -6       12.52        7.43      1.86 o
   1   7  -6       94.18       89.83      5.20 o
   2   7  -6        6.06        6.98      1.86 o
   3   7  -6       26.12       23.25      2.97 o
   4   7  -6       25.74       28.98      3.19 o
   5   7  -6        2.96        5.50      1.78 o
 -17   1  -5        2.55        2.53      1.56 o
 -16   1  -5       30.33       31.38      4.83 o
 -15   1  -5       33.65       33.84      2.15 o
 -14   1  -5       11.78       12.99      1.65 o
 -13   1  -5       40.82       40.52      1.71 o
 -12   1  -5        3.09        3.62      0.67 o
 -11   1  -5       98.62       96.82      2.02 o
 -10   1  -5      198.23      194.14      7.23 o
  -9   1  -5       60.59       62.57      1.49 o
  -8   1  -5       62.14       60.23      1.78 o
  -7   1  -5      677.84      687.97     11.24 o
  -6   1  -5      311.54      309.39      5.34 o
  -5   1  -5      349.10      360.61      7.51 o
  -4   1  -5      377.83      379.97      7.80 o
  -3   1  -5      481.41      567.41     11.29 o
  -2   1  -5      229.57      243.40      7.13 o
  -1   1  -5     1190.08     1318.18     35.59 o
   0   1  -5      218.39      237.08      6.91 o
   1   1  -5       36.57       26.60      1.26 o
   2   1  -5     1110.66     1285.86     34.47 o
   3   1  -5      150.75      150.38      4.76 o
   4   1  -5      698.49      791.71     21.69 o
   5   1  -5      235.95      247.86      7.50 o
   6   1  -5      282.02      291.62      8.92 o
  13   1  -5       36.26       38.19      2.30 o
  14   1  -5       12.35       12.41      1.56 o
  15   1  -5       68.93       70.73      3.57 o
  16   1  -5       20.93       23.03      2.15 o
  17   1  -5       87.33       78.75      4.31 o
  18   1  -5       29.38       36.55      2.82 o
  19   1  -5       42.35       41.71      2.23 o
  20   1  -5        9.82       10.79      1.37 o
  21   1  -5       11.62       11.53      2.08 o
 -18   2  -5        1.71        1.49      1.63 o
 -17   2  -5        6.56        6.91      1.93 o
 -16   2  -5        8.14        8.47      2.08 o
 -15   2  -5        9.40       11.02      1.54 o
 -14   2  -5       82.87       78.06      3.31 o
 -13   2  -5      219.29      223.28      6.20 o
 -12   2  -5        3.66        2.02      0.67 o
 -11   2  -5        8.87        7.76      0.87 o
 -10   2  -5       30.76       32.22      1.26 o
  -9   2  -5       13.07       15.04      0.67 o
  -8   2  -5       21.68       19.72      1.23 o
  -7   2  -5       60.93       69.19      2.25 o
  -6   2  -5       57.19       59.07      2.90 o
  -5   2  -5      234.88      224.16      5.17 o
  -4   2  -5      423.66      427.57      9.01 o
  -3   2  -5      152.36      171.84      4.07 o
  -2   2  -5      196.00      188.64      5.09 o
  -1   2  -5      257.87      276.36      7.24 o
   0   2  -5      158.53      183.42      6.24 o
   1   2  -5      454.03      489.57     10.03 o
   2   2  -5      732.75      790.23     15.92 o
   3   2  -5       18.45       22.76      1.10 o
   4   2  -5      128.57      135.50      4.20 o
   5   2  -5       87.28       94.15      3.19 o
   6   2  -5        7.64       12.56      1.26 o
  10   2  -5      245.63      263.09      8.47 o
  11   2  -5      176.54      170.29      6.32 o
  12   2  -5        2.98        3.42      1.04 o
  13   2  -5       74.17       67.91      3.64 o
  14   2  -5       37.58       37.82      2.67 o
  15   2  -5       27.47       30.09      2.45 o
  16   2  -5       18.78       16.79      2.23 o
  17   2  -5       11.32       11.07      1.86 o
  18   2  -5       20.42       20.28      2.53 o
  19   2  -5       40.70       41.90      3.34 o
  20   2  -5        9.12        5.94      1.71 o
  21   2  -5        4.59        4.37      2.64 o
 -18   3  -5       12.49       12.70      2.30 o
 -17   3  -5       10.31        6.91      2.15 o
 -16   3  -5        8.71        7.65      2.15 o
 -15   3  -5       42.02       41.09      3.79 o
 -14   3  -5        1.39        0.71      0.95 o
 -13   3  -5        7.74        7.15      1.52 o
 -12   3  -5       48.90       50.80      2.68 o
 -11   3  -5       20.13       21.58      1.84 o
 -10   3  -5        2.02        1.79      0.56 o
  -9   3  -5      112.52      112.96      2.83 o
  -8   3  -5      155.17      156.17      4.23 o
  -7   3  -5       21.15       20.75      1.71 o
  -6   3  -5      134.31      151.53      3.89 o
  -5   3  -5      113.96      105.71      6.50 o
  -4   3  -5       43.99       48.22      2.75 o
  -3   3  -5      582.20      546.98     16.49 o
  -2   3  -5      259.19      254.24      8.62 o
  -1   3  -5       99.31      104.93      2.99 o
   0   3  -5      514.99      549.65     16.42 o
   1   3  -5      124.02      127.33      5.05 o
   2   3  -5       23.08       25.60      1.49 o
   3   3  -5      277.28      269.06      6.25 o
   4   3  -5      134.92      135.09      8.84 o
   5   3  -5      106.43      103.29      3.09 o
   6   3  -5      400.21      384.78     12.18 o
   7   3  -5       48.63       50.97      2.67 o
   8   3  -5       27.65       25.11      1.93 o
   9   3  -5      245.28      233.07      8.17 o
  10   3  -5      101.15       98.37      4.53 o
  11   3  -5       90.11       95.03      4.46 o
  12   3  -5      131.23      122.74      5.42 o
  13   3  -5       22.40       21.32      2.23 o
  14   3  -5       50.43       55.35      3.57 o
  15   3  -5       57.14       54.39      3.64 o
  16   3  -5       16.29       16.49      2.30 o
  17   3  -5       41.51       39.97      3.34 o
  18   3  -5       46.89       45.54      3.64 o
  19   3  -5        0.84        0.37      1.26 o
  20   3  -5       11.90       12.04      2.15 o
 -18   4  -5        1.00        1.49      1.78 o
 -17   4  -5       24.68       23.63      3.34 o
 -16   4  -5        5.64        4.38      2.08 o
 -15   4  -5       53.69       58.25      4.61 o
 -14   4  -5        3.19        5.65      1.93 o
 -13   4  -5        0.46        0.67      1.00 o
 -12   4  -5       18.55       16.10      2.15 o
 -11   4  -5       48.31       51.00      4.90 o
 -10   4  -5        4.71        4.39      1.23 o
  -9   4  -5       81.83       70.06      4.38 o
  -8   4  -5      110.58      109.07      5.35 o
  -7   4  -5       57.44       64.19      3.79 o
  -6   4  -5      263.08      251.26      8.54 o
  -5   4  -5       54.48       51.19      1.92 o
  -4   4  -5       18.04       20.54      1.17 o
  -3   4  -5      365.18      355.02      7.91 o
  -2   4  -5      107.78      103.98      3.02 o
  -1   4  -5      124.09      116.64      3.23 o
   0   4  -5      781.80      748.19     15.65 o
   1   4  -5       36.45       33.27      2.04 o
   2   4  -5       41.49       35.20      1.57 o
   3   4  -5      317.01      298.90      7.00 o
   4   4  -5      357.56      340.01     10.66 o
   5   4  -5       78.11       73.31      3.42 o
   6   4  -5      280.72      271.22      6.53 o
   7   4  -5      137.25      136.98      4.20 o
   8   4  -5       91.59       92.02      3.08 o
   9   4  -5      220.43      213.98      7.73 o
  10   4  -5       11.42       10.03      1.63 o
  11   4  -5       76.42       75.34      3.94 o
  12   4  -5      306.87      294.74     10.62 o
  13   4  -5       57.08       55.65      3.57 o
  14   4  -5       20.67       16.57      2.23 o
  15   4  -5       16.28       20.73      2.45 o
  16   4  -5       29.75       29.20      2.82 o
  17   4  -5        9.87        8.17      1.78 o
  18   4  -5       24.36       25.19      2.75 o
  19   4  -5       14.47       12.26      1.93 o
 -16   5  -5        2.64        0.97      2.01 o
 -15   5  -5       10.77       11.89      2.60 o
 -14   5  -5       14.29       19.39      3.12 o
 -13   5  -5       12.88       13.37      2.67 o
 -12   5  -5       10.14       13.22      2.75 o
 -11   5  -5       20.05       23.98      2.25 o
 -10   5  -5       56.66       57.06      3.34 o
  -9   5  -5      104.72      100.67      5.57 o
  -8   5  -5      172.91      179.80      7.65 o
  -7   5  -5       92.69       90.20      4.98 o
  -6   5  -5       18.37       13.74      2.30 o
  -5   5  -5       59.62       66.72      4.01 o
  -4   5  -5       81.02       82.99      4.46 o
  -3   5  -5       42.45       41.68      3.05 o
  -2   5  -5       91.37       82.62      4.46 o
  -1   5  -5      117.40      110.61      3.08 o
   0   5  -5        5.42        7.73      0.79 o
   1   5  -5      102.54       97.49      2.85 o
   2   5  -5      138.96      129.27      3.61 o
   3   5  -5       60.16       55.00      2.09 o
   4   5  -5      187.63      189.20      4.88 o
   5   5  -5      192.03      182.50      4.83 o
   6   5  -5       99.61       97.18      3.14 o
   7   5  -5       96.27       94.35      3.14 o
   8   5  -5       63.71       62.11      2.53 o
   9   5  -5       52.07       49.70      2.97 o
  10   5  -5       47.75       49.85      2.97 o
  11   5  -5       72.67       73.70      3.79 o
  12   5  -5       10.82       10.03      1.63 o
  13   5  -5       12.22       11.00      1.78 o
  14   5  -5       16.07       18.05      2.23 o
  15   5  -5        6.43        9.21      1.63 o
 -15   6  -5        5.65       10.70      2.53 o
 -14   6  -5        2.60        3.19      2.15 o
 -13   6  -5       36.71       39.67      4.46 o
 -12   6  -5        1.88        5.28      2.30 o
 -11   6  -5        3.64        7.58      2.45 o
 -10   6  -5      140.73      150.38      7.65 o
  -9   6  -5       46.29       35.96      3.49 o
  -8   6  -5       67.02       73.03      4.61 o
  -7   6  -5      153.68      154.61      6.98 o
  -6   6  -5       16.34       14.64      2.38 o
  -5   6  -5       29.96       31.06      3.12 o
  -4   6  -5       62.84       70.14      4.31 o
  -3   6  -5       13.76       13.15      2.15 o
  -2   6  -5       91.25       97.85      4.98 o
  -1   6  -5      257.66      248.90      9.51 o
   0   6  -5       26.04       26.00      2.67 o
   1   6  -5       17.55       14.71      2.23 o
   2   6  -5      172.70      177.20      7.36 o
   3   6  -5       36.19       35.59      3.12 o
   4   6  -5       39.08       34.70      3.12 o
   5   6  -5      173.64      172.07      7.36 o
   6   6  -5       83.29       81.21      4.76 o
 -12   7  -5        3.98        4.23      2.23 o
 -11   7  -5       28.00       29.27      4.01 o
 -10   7  -5       13.63       15.68      3.19 o
  -5   7  -5       45.91       42.50      3.42 o
  -4   7  -5       21.76       18.05      2.45 o
  -3   7  -5       54.45       54.31      3.79 o
  -2   7  -5       56.13       47.62      3.64 o
  -1   7  -5       20.22       20.13      2.60 o
   0   7  -5        7.44        3.34      1.49 o
   1   7  -5       15.26       14.19      2.38 o
   2   7  -5       39.96       39.67      3.34 o
   3   7  -5        8.07        5.80      1.71 o
  -9   8  -5       15.49       14.27      3.19 o
 -16   0  -4       15.58       11.52      1.93 o
 -15   0  -4       96.61       93.91      3.23 o
 -14   0  -4       19.18       18.61      1.47 o
 -13   0  -4      173.97      165.92      4.57 o
 -12   0  -4      108.23      102.38      3.19 o
 -11   0  -4      182.21      176.95      4.53 o
 -10   0  -4      424.28      435.24      8.44 o
  -9   0  -4      124.80      119.45      6.39 o
  -8   0  -4        6.02        7.92      0.66 o
  -7   0  -4      499.40      514.78     12.26 o
  -6   0  -4      184.25      174.69      3.81 o
  -5   0  -4      706.21      824.48     22.51 o
  -4   0  -4     1004.93     1160.30     31.35 o
  -3   0  -4     2052.24     2261.53     60.48 o
  -2   0  -4      244.71      248.67      6.98 o
   3   0  -4      778.97      812.96     21.99 o
   4   0  -4      302.21      347.19      9.81 o
   5   0  -4     2254.16     2533.83     69.32 o
  15   0  -4      157.20      153.35      5.80 o
  16   0  -4      117.13      121.48      4.90 o
  17   0  -4       93.66       92.80      4.38 o
  18   0  -4       20.22       21.69      2.15 o
  19   0  -4        4.04        3.42      1.26 o
  20   0  -4       68.55       71.99      4.23 o
  21   0  -4       36.30       37.07      3.27 o
 -16   1  -4       40.32       43.49      2.34 o
 -15   1  -4      195.51      182.84      5.28 o
 -14   1  -4        5.13        4.45      0.73 o
 -13   1  -4       20.96       18.94      1.19 o
 -12   1  -4      155.27      154.04      3.57 o
 -11   1  -4      105.93      106.06      2.64 o
 -10   1  -4      112.36      105.20      1.82 o
  -9   1  -4      224.73      217.69      3.15 o
  -8   1  -4      227.56      234.32      5.19 o
  -7   1  -4       20.42       17.14      0.73 o
  -6   1  -4      225.30      236.67      4.16 o
  -5   1  -4       35.71       40.33      1.29 o
  -4   1  -4      113.86      116.27      3.94 o
  -3   1  -4      505.09      564.76     11.19 o
  -2   1  -4      184.32      206.99      6.09 o
  -1   1  -4      610.49      661.99     18.28 o
   0   1  -4      577.54      589.77     16.57 o
   1   1  -4      149.64      158.18      4.90 o
   2   1  -4     1191.98     1312.76     35.81 o
   3   1  -4     1028.11     1107.32     30.02 o
   4   1  -4      303.34      318.81      9.29 o
   5   1  -4      373.19      374.90     10.92 o
  12   1  -4      242.25      243.84      7.95 o
  13   1  -4       11.89       11.59      1.41 o
  14   1  -4       83.84       82.32      3.79 o
  15   1  -4       38.75       40.64      2.60 o
  16   1  -4       80.42       75.04      3.86 o
  17   1  -4       73.02       67.83      3.94 o
  18   1  -4       67.82       67.21      3.19 o
  19   1  -4       11.96       14.20      1.48 o
  20   1  -4        8.74       10.36      1.52 o
  21   1  -4       25.52       27.48      5.24 o
 -17   2  -4       21.91       20.80      2.75 o
 -16   2  -4       22.83       22.32      2.02 o
 -15   2  -4        6.61        5.42      2.08 o
 -14   2  -4       18.08       17.13      1.73 o
 -13   2  -4      120.69      110.35      4.61 o
 -12   2  -4        7.95        7.35      1.13 o
 -11   2  -4      132.35      126.49      3.10 o
 -10   2  -4      127.71      127.18      2.54 o
  -9   2  -4      172.33      169.61      2.44 o
  -8   2  -4      186.25      193.66      3.69 o
  -7   2  -4       48.49       52.97      2.75 o
  -6   2  -4      327.99      335.75     10.48 o
  -5   2  -4      735.96      722.47     20.73 o
  -4   2  -4      253.86      277.13      8.69 o
  -3   2  -4      188.57      206.69      6.76 o
  -2   2  -4      775.31      773.80     22.29 o
  -1   2  -4      187.88      194.66      6.54 o
   0   2  -4      595.49      674.02     19.58 o
   1   2  -4      984.14     1003.13     19.75 o
   2   2  -4      709.76      786.09     41.87 o
   3   2  -4      614.49      719.00     21.47 o
   4   2  -4     1041.17     1083.93     21.09 o
   5   2  -4      115.14      117.71      4.90 o
   6   2  -4      202.82      214.72      7.13 o
   7   2  -4     1275.94     1248.04     35.37 o
  10   2  -4      456.01      455.14     14.27 o
  11   2  -4        6.39        6.91      1.26 o
  12   2  -4       56.11       54.76      3.05 o
  13   2  -4       98.39       95.99      4.31 o
  14   2  -4       65.69       68.35      3.57 o
  15   2  -4       27.96       31.35      2.60 o
  16   2  -4       93.00       86.70      4.46 o
  17   2  -4       14.00       13.89      2.08 o
  18   2  -4       18.45       19.84      2.38 o
  19   2  -4       37.93       41.68      3.34 o
  20   2  -4        2.17        0.58      1.37 o
  21   2  -4       11.33       12.54      2.30 o
 -18   3  -4        8.16        4.01      1.78 o
 -17   3  -4       16.86       16.42      2.60 o
 -16   3  -4       13.76       11.59      2.38 o
 -15   3  -4        1.39        2.15      1.10 o
 -14   3  -4       10.51       11.82      1.60 o
 -13   3  -4       28.45       28.98      5.31 o
 -12   3  -4       41.94       39.71      2.34 o
 -11   3  -4      153.88      147.45      4.57 o
 -10   3  -4       90.69       88.79      6.06 o
  -9   3  -4       10.85        8.97      1.15 o
  -8   3  -4      233.11      236.87      3.85 o
  -7   3  -4       10.85       11.75      0.75 o
  -6   3  -4       13.77       13.81      0.95 o
  -5   3  -4      408.58      414.21     12.85 o
  -4   3  -4      412.63      404.40     12.56 o
  -3   3  -4      431.95      423.05     13.52 o
  -2   3  -4      628.51      644.30     19.02 o
  -1   3  -4       68.64       74.30      3.42 o
   0   3  -4      153.67      155.88      5.72 o
   1   3  -4      496.23      504.79     13.71 o
   2   3  -4       84.10       84.77      2.54 o
   3   3  -4      280.36      298.19      6.72 o
   4   3  -4      508.11      530.13     11.13 o
   5   3  -4      287.79      274.53      9.06 o
   6   3  -4        5.83        4.90      1.11 o
   7   3  -4      296.39      291.21      6.72 o
   8   3  -4       74.26       70.27      3.60 o
   9   3  -4       56.97       61.00      3.05 o
  10   3  -4      510.07      528.85     16.05 o
  11   3  -4       88.96       91.46      4.31 o
  12   3  -4      160.15      152.16      6.32 o
  13   3  -4       31.23       33.58      2.67 o
  14   3  -4       54.36       53.72      3.42 o
  15   3  -4        9.82        6.09      1.56 o
  16   3  -4       44.53       43.17      3.27 o
  17   3  -4       28.39       30.46      2.90 o
  18   3  -4        0.77        1.49      1.26 o
  19   3  -4       20.32       19.84      2.45 o
  20   3  -4        1.39        0.30      1.34 o
 -18   4  -4       14.99       18.05      2.75 o
 -17   4  -4        0.61        2.01      1.71 o
 -16   4  -4        4.80        5.13      2.08 o
 -15   4  -4        7.98        7.80      2.15 o
 -14   4  -4        1.64        2.46      1.14 o
 -13   4  -4       15.87       15.85      1.84 o
 -12   4  -4       25.25       28.01      2.93 o
 -11   4  -4        0.06       -0.70      1.04 o
 -10   4  -4        2.55        2.39      1.04 o
  -9   4  -4       12.20       11.87      1.89 o
  -8   4  -4        3.32        4.98      1.41 o
  -7   4  -4       39.87       35.07      2.75 o
  -6   4  -4      321.98      322.30     10.85 o
  -5   4  -4       13.12       15.90      2.01 o
  -4   4  -4       90.99       96.59      4.38 o
  -3   4  -4       45.68       49.70      2.97 o
  -2   4  -4      210.20      204.47      7.43 o
  -1   4  -4      109.92      102.31      4.46 o
   0   4  -4       62.24       64.86      3.34 o
   1   4  -4       19.39       18.80      1.78 o
   2   4  -4       55.05       55.57      4.12 o
   3   4  -4      353.10      347.01      7.79 o
   4   4  -4       58.38       59.55      4.01 o
   5   4  -4       13.44       14.07      1.05 o
   6   4  -4       31.28       33.26      1.59 o
   7   4  -4       11.61       11.49      1.09 o
   8   4  -4       45.35       53.51      2.16 o
   9   4  -4      141.37      140.57      5.50 o
  10   4  -4       18.88       19.61      1.93 o
  11   4  -4       32.49       34.10      2.45 o
  12   4  -4       62.02       58.92      3.49 o
  13   4  -4       33.30       29.42      2.60 o
  14   4  -4       24.82       24.44      2.45 o
  15   4  -4        5.18        6.32      1.56 o
  16   4  -4        3.15        3.12      1.34 o
  17   4  -4        3.17        5.35      1.56 o
  18   4  -4        5.10        6.09      1.56 o
 -17   5  -4        3.75        7.21      2.23 o
 -16   5  -4        1.24        1.56      1.86 o
 -15   5  -4       11.42       13.82      2.67 o
 -14   5  -4        4.52        1.41      1.71 o
 -13   5  -4       11.81       11.37      2.60 o
 -12   5  -4       10.62       10.53      1.63 o
 -11   5  -4        5.28        3.91      1.23 o
 -10   5  -4       17.19       16.15      2.79 o
  -9   5  -4       20.46       23.92      2.75 o
  -8   5  -4      128.77      119.40      5.94 o
  -7   5  -4        8.60        6.17      1.63 o
  -6   5  -4       22.34       21.03      2.30 o
  -5   5  -4       49.43       45.77      3.19 o
  -4   5  -4      118.42      123.26      5.57 o
  -3   5  -4       70.56       65.68      3.79 o
  -2   5  -4        6.87        5.20      1.34 o
  -1   5  -4       51.37       47.70      3.12 o
   0   5  -4      113.78      109.81      5.05 o
   1   5  -4      157.67      148.59      6.17 o
   2   5  -4      173.72      169.72      7.06 o
   3   5  -4       33.84       32.91      1.44 o
   4   5  -4       69.83       65.11      2.27 o
   5   5  -4      163.24      153.80      4.14 o
   6   5  -4       52.55       52.29      2.07 o
   7   5  -4       59.54       57.00      2.23 o
   8   5  -4       20.52       20.28      1.78 o
   9   5  -4        4.81        5.72      1.19 o
  10   5  -4       33.05       33.95      2.38 o
  11   5  -4       37.41       40.49      2.60 o
  12   5  -4       28.77       29.35      2.30 o
  13   5  -4       15.63       17.39      2.01 o
 -15   6  -4        5.49        6.17      2.23 o
 -14   6  -4        1.54        1.56      1.78 o
 -13   6  -4        1.91        1.93      1.86 o
 -12   6  -4        3.46        5.80      2.08 o
 -11   6  -4        1.03        1.56      1.63 o
 -10   6  -4        6.02        4.38      1.97 o
  -9   6  -4        0.10       -0.07      1.19 o
  -8   6  -4        1.31        1.41      1.26 o
  -7   6  -4       33.13       28.23      2.90 o
  -6   6  -4        3.26        3.79      1.41 o
  -5   6  -4       37.89       42.87      3.19 o
  -4   6  -4        5.04        4.76      1.49 o
  -3   6  -4        1.23        1.56      1.11 o
  -2   6  -4        3.57        3.34      1.26 o
  -1   6  -4       26.63       29.20      2.60 o
   0   6  -4       19.49       18.28      2.15 o
   1   6  -4       49.08       49.04      3.34 o
   2   6  -4       15.16       13.60      2.01 o
   3   6  -4       34.49       32.91      2.82 o
   4   6  -4       31.53       29.05      2.67 o
   5   6  -4       13.30       15.45      2.23 o
 -13   7  -4        0.31        0.59      1.86 o
 -12   7  -4        9.41       10.92      2.67 o
 -11   7  -4        7.09        8.25      2.53 o
 -10   7  -4        5.65        7.43      2.45 o
  -9   7  -4       11.11       13.00      2.82 o
  -6   7  -4       37.36       39.30      2.82 o
  -5   7  -4       29.28       27.71      2.60 o
  -4   7  -4       38.93       36.85      2.90 o
  -3   7  -4       29.36       26.52      2.67 o
  -2   7  -4       20.29       19.02      2.38 o
  -1   7  -4       34.02       29.72      2.75 o
   0   7  -4       45.04       48.96      3.42 o
   1   7  -4       12.96       12.26      2.01 o
   2   7  -4       33.38       28.01      2.75 o
 -10   8  -4        2.94        0.89      2.01 o
  -9   8  -4        2.95        3.27      2.08 o
 -17   1  -3       28.56       29.35      2.67 o
 -16   1  -3       68.28       67.53      2.24 o
 -15   1  -3       29.09       26.92      1.44 o
 -14   1  -3       49.33       52.33      1.81 o
 -13   1  -3      143.73      132.54      2.68 o
 -12   1  -3       51.82       52.94      1.49 o
 -11   1  -3      146.63      146.59      2.75 o
 -10   1  -3       60.70       60.73      1.14 o
  -9   1  -3        2.79        2.21      0.23 o
  -8   1  -3       84.84       83.94      1.57 o
  -7   1  -3      114.66      117.32      2.30 o
  -6   1  -3      205.27      218.81      4.75 o
  -3   1  -3      231.26      235.22      6.98 o
   3   1  -3     1359.27     1104.58     34.33 o
   4   1  -3      184.36      180.02      5.57 o
  11   1  -3      128.72      131.58      4.76 o
  12   1  -3      369.41      364.13     11.14 o
  13   1  -3       10.17       11.89      1.34 o
  14   1  -3       54.22       48.22      2.75 o
  15   1  -3       28.42       28.83      2.15 o
  16   1  -3       15.74       15.18      1.26 o
  17   1  -3        9.38        8.55      1.10 o
  18   1  -3       50.85       51.79      2.30 o
  19   1  -3       12.87       15.27      1.51 o
  20   1  -3       13.76       14.29      1.47 o
  21   1  -3       28.13       28.61      2.10 o
 -17   2  -3        4.59        2.90      1.49 o
 -16   2  -3        5.63        4.42      1.13 o
 -15   2  -3        9.06       11.08      3.05 o
 -14   2  -3      174.75      176.85      6.69 o
 -13   2  -3       36.21       37.19      2.09 o
 -12   2  -3       83.38       83.92      3.49 o
 -11   2  -3       29.05       27.86      1.68 o
 -10   2  -3        8.99        8.48      0.56 o
  -9   2  -3       99.81       98.97      1.54 o
  -8   2  -3      219.06      207.76      3.82 o
  -7   2  -3       44.49       40.58      1.45 o
  -6   2  -3       43.86       45.77      2.30 o
  -5   2  -3      195.00      201.42      6.61 o
  -4   2  -3      108.57      133.44      4.68 o
  -3   2  -3      494.02      545.42     15.75 o
  -2   2  -3      432.32      549.95     15.83 o
  -1   2  -3       10.66       13.00      1.04 o
   0   2  -3      470.52      538.28     15.53 o
   1   2  -3      489.06      554.78     15.68 o
   2   2  -3       43.97       47.48      2.23 o
   3   2  -3      210.83      221.35     16.38 o
   4   2  -3      361.03      374.97      8.04 o
   5   2  -3       17.95       20.06      1.41 o
   6   2  -3      378.14      367.32     11.29 o
   7   2  -3      181.64      164.87      5.94 o
  10   2  -3       97.22       94.80      4.01 o
  11   2  -3       57.09       55.28      2.90 o
  12   2  -3       60.55       55.65      3.05 o
  13   2  -3       23.09       22.88      2.01 o
  14   2  -3       40.57       39.38      2.60 o
  15   2  -3       54.85       54.24      3.27 o
  16   2  -3       28.26       28.60      2.53 o
  17   2  -3        1.82        0.97      0.97 o
  18   2  -3       11.63       11.99      1.28 o
  19   2  -3       62.34       67.34      2.80 o
  20   2  -3       17.26       17.78      1.68 o
  21   2  -3       13.99       11.85      1.52 o
 -17   3  -3       12.52       10.40      2.15 o
 -16   3  -3        9.65        5.13      1.78 o
 -15   3  -3       46.60       49.95      3.45 o
 -14   3  -3        6.97        6.16      1.25 o
 -13   3  -3       98.88       98.35      3.68 o
 -12   3  -3      201.17      204.55      5.72 o
 -11   3  -3       39.04       41.09      2.18 o
 -10   3  -3       84.96       74.94      4.42 o
  -9   3  -3       54.40       64.64      1.88 o
  -8   3  -3       64.97       63.54      1.82 o
  -7   3  -3      128.02      123.60      2.34 o
  -6   3  -3      173.79      200.37      4.51 o
  -5   3  -3      305.27      339.80      8.06 o
  -4   3  -3      155.92      174.12      3.84 o
  -3   3  -3       91.83      152.01      5.50 o
  -2   3  -3      103.12      102.01      4.16 o
  -1   3  -3      236.96      221.63      7.50 o
   0   3  -3      278.21      299.71      9.51 o
   1   3  -3      226.26      243.25      8.10 o
   2   3  -3      465.09      469.33     14.19 o
   3   3  -3        6.31        5.20      0.97 o
   4   3  -3      399.39      386.72     12.11 o
   5   3  -3      722.13      747.35     21.92 o
   6   3  -3       93.14      129.28      5.20 o
   7   3  -3      210.42      216.19      5.25 o
   8   3  -3      187.97      192.50      6.76 o
   9   3  -3        3.59        6.91      1.11 o
  10   3  -3      141.73      139.46      5.57 o
  11   3  -3       98.92      102.16      4.53 o
  12   3  -3       20.48       20.65      2.08 o
  13   3  -3       60.32       61.22      3.49 o
  14   3  -3      101.78      103.42      4.90 o
  15   3  -3       17.12       21.10      2.30 o
  16   3  -3       14.13       14.79      2.15 o
  17   3  -3       29.28       35.37      2.97 o
  18   3  -3        1.31        1.19      1.26 o
  19   3  -3       22.85       22.59      2.60 o
  20   3  -3       10.54        9.90      1.71 o
 -18   4  -3        8.45        6.24      2.01 o
 -17   4  -3        4.11        3.34      1.78 o
 -16   4  -3       20.45       21.55      3.05 o
 -14   4  -3        1.05       -0.06      0.91 o
 -13   4  -3      107.09      112.69      4.09 o
 -12   4  -3       20.20       23.44      1.97 o
 -11   4  -3       44.08       47.39      2.49 o
 -10   4  -3      316.05      322.44      7.96 o
  -9   4  -3       28.34       29.11      1.91 o
  -8   4  -3        0.09       -0.53      0.59 o
  -7   4  -3      376.69      387.57      8.66 o
  -6   4  -3      265.72      267.80     10.36 o
  -5   4  -3      106.49      107.18      3.17 o
  -4   4  -3      105.83      111.89      4.83 o
  -3   4  -3      196.95      178.46      6.61 o
  -2   4  -3      129.89      129.35      5.05 o
  -1   4  -3      527.54      518.07     15.53 o
   0   4  -3       68.99       63.08      3.27 o
   1   4  -3      366.03      361.01     11.59 o
   2   4  -3      792.50      784.95     23.03 o
   3   4  -3       56.25       55.57      3.05 o
   4   4  -3       89.23       86.68      2.60 o
   5   4  -3      332.28      333.32      7.50 o
   6   4  -3      115.15      114.98      3.24 o
   7   4  -3      231.71      234.68      6.95 o
   8   4  -3      216.95      211.38      7.36 o
   9   4  -3       35.47       35.89      2.30 o
  10   4  -3       76.22       72.74      3.57 o
  11   4  -3       74.08       77.86      3.86 o
  12   4  -3       86.91       84.10      4.16 o
  13   4  -3       92.76       90.35      4.38 o
  14   4  -3      126.55      125.56      5.42 o
  15   4  -3        8.87       10.25      1.71 o
  16   4  -3       25.47       20.43      2.38 o
  17   4  -3       45.18       45.47      3.05 o
 -17   5  -3       14.63       11.00      2.38 o
 -16   5  -3        2.43        2.90      1.86 o
 -15   5  -3       24.81       20.51      3.19 o
 -14   5  -3       34.52       29.79      3.57 o
 -13   5  -3       25.09       25.93      3.42 o
 -12   5  -3        1.54        0.97      0.93 o
 -11   5  -3        2.37        1.46      0.98 o
 -10   5  -3        9.85       10.21      1.41 o
  -9   5  -3        3.87        4.79      1.10 o
  -8   5  -3      176.92      169.47      6.98 o
  -7   5  -3       86.39       87.30      4.46 o
  -6   5  -3       19.76       21.24      2.53 o
  -5   5  -3       82.16       79.59      2.84 o
  -4   5  -3       46.14       43.53      1.99 o
  -3   5  -3       44.61       43.51      2.02 o
  -2   5  -3       57.90       54.11      2.31 o
  -1   5  -3      304.70      288.55      7.11 o
   0   5  -3      303.34      284.71      9.81 o
   1   5  -3      156.12      149.63      5.94 o
   2   5  -3      166.58      155.21      6.32 o
   3   5  -3       53.67       51.79      3.12 o
   4   5  -3       54.34       49.26      3.12 o
   5   5  -3       91.22       86.08      2.70 o
   6   5  -3      111.35      106.91      3.94 o
   7   5  -3       81.13       80.17      3.27 o
   8   5  -3       59.94       60.63      2.75 o
   9   5  -3       38.77       39.45      2.23 o
  10   5  -3       11.30       13.52      1.49 o
  11   5  -3       36.58       37.74      2.30 o
 -15   6  -3       14.04       18.50      3.19 o
 -14   6  -3        7.59       10.03      2.45 o
 -13   6  -3        1.72        1.41      1.78 o
 -12   6  -3       25.81       38.56      4.01 o
 -11   6  -3       12.11       14.71      2.82 o
 -10   6  -3       37.32       36.96      9.81 o
  -9   6  -3        4.26       12.63      4.46 o
  -8   6  -3       37.51       39.45      2.90 o
  -7   6  -3       13.36       10.70      1.86 o
  -6   6  -3      101.74       96.88      4.76 o
  -5   6  -3       63.22       64.34      3.71 o
  -4   6  -3        2.67        1.04      1.04 o
  -3   6  -3      152.22      159.29      6.46 o
  -2   6  -3       73.47       72.81      3.94 o
  -1   6  -3        6.32        7.58      1.49 o
   0   6  -3      208.28      220.14      7.95 o
   1   6  -3       86.28       81.50      4.23 o
   2   6  -3       65.14       61.52      3.64 o
   3   6  -3      141.26      150.75      6.17 o
   4   6  -3       26.42       24.52      2.38 o
 -13   7  -3        1.99        0.97      1.78 o
 -12   7  -3        3.92        5.20      2.23 o
 -11   7  -3        4.27        4.53      2.23 o
 -10   7  -3        5.63        4.76      2.08 o
  -9   7  -3        1.93        3.34      2.01 o
  -8   7  -3       47.15       51.19      4.53 o
  -6   7  -3       18.36       16.42      1.71 o
  -5   7  -3       55.56       56.17      2.97 o
  -4   7  -3       10.97       11.44      1.56 o
  -3   7  -3       19.98       19.24      2.01 o
  -2   7  -3       45.14       38.71      2.82 o
  -1   7  -3       69.38       72.07      3.86 o
   0   7  -3       33.45       29.50      2.53 o
 -10   8  -3       13.49       12.85      2.90 o
  -9   8  -3        2.96        1.93      2.08 o
  -8   8  -3        4.68        3.94      2.23 o
 -17   0  -2       59.65       55.05      3.49 o
 -16   0  -2      109.28      101.71      4.76 o
 -15   0  -2       10.93        9.44      1.63 o
 -14   0  -2       80.50       79.99      2.63 o
 -13   0  -2      201.60      191.12      4.81 o
 -12   0  -2      126.70      118.73      3.30 o
 -11   0  -2       61.96       59.65      1.59 o
 -10   0  -2     1224.79     1260.54     19.37 o
  -9   0  -2       45.11       46.73      1.47 o
  -8   0  -2      782.53      825.49     15.57 o
  -7   0  -2      627.48      669.64     13.13 o
  -6   0  -2      522.10      624.94     12.24 o
  12   0  -2      151.17      147.63      4.98 o
  13   0  -2      255.57      258.70      8.54 o
  14   0  -2       52.60       50.30      2.60 o
  15   0  -2      103.81      100.00      4.23 o
  16   0  -2       63.81       66.27      3.34 o
  17   0  -2       18.81       20.65      2.08 o
  18   0  -2       25.25       25.56      2.38 o
  19   0  -2      106.08      110.11      5.20 o
  20   0  -2       23.91       25.63      2.75 o
  21   0  -2        9.26       10.48      2.08 o
 -17   1  -2       46.31       43.72      2.64 o
 -16   1  -2        9.27        8.42      1.16 o
 -15   1  -2       33.07       33.08      1.45 o
 -14   1  -2       52.37       50.95      1.75 o
 -13   1  -2       23.26       21.81      1.13 o
 -12   1  -2       57.31       55.60      1.43 o
 -11   1  -2       62.76       62.52      1.25 o
 -10   1  -2      201.75      200.39      2.60 o
  -9   1  -2      131.12      129.19      2.13 o
  -8   1  -2      845.65      885.01     10.37 o
  -7   1  -2      366.23      355.38      5.01 o
  -6   1  -2       60.47       71.12      1.89 o
  -5   1  -2      586.85      619.73     12.24 o
  -4   1  -2       87.35      138.27      4.38 o
  -3   1  -2      284.45      332.03      9.51 o
  11   1  -2       54.30       51.34      2.45 o
  12   1  -2      173.42      164.94      5.80 o
  13   1  -2      158.31      158.85      5.72 o
  14   1  -2       47.58       44.43      2.60 o
  15   1  -2       49.75       46.89      1.89 o
  16   1  -2       29.69       28.65      1.63 o
  17   1  -2       39.48       38.84      1.94 o
  18   1  -2        4.02        3.00      0.80 o
  19   1  -2       32.81       31.25      1.94 o
  20   1  -2        8.21       11.22      1.39 o
  21   1  -2        7.28        9.12      2.56 o
 -16   2  -2       29.12       29.04      2.01 o
 -15   2  -2      228.12      217.09      6.02 o
 -14   2  -2       86.76       83.54      3.13 o
 -13   2  -2       48.65       50.04      2.31 o
 -12   2  -2      277.93      277.86      7.10 o
 -11   2  -2       47.44       45.73      2.04 o
 -10   2  -2      165.77      156.68      3.33 o
  -9   2  -2      288.34      274.99      4.31 o
  -8   2  -2      206.59      186.28      3.54 o
  -7   2  -2       91.05       88.97      1.83 o
  -6   2  -2      480.58      481.41      9.19 o
  -5   2  -2      193.31      203.73      4.24 o
  -4   2  -2       44.56       46.36      2.15 o
  -3   2  -2     2643.58     2915.34     79.20 o
  -2   2  -2      384.83      417.77     12.18 o
  -1   2  -2      210.62      213.08      6.69 o
   0   2  -2      910.42      989.12     27.56 o
   1   2  -2       29.07       34.40      1.71 o
   2   2  -2      200.46      206.96      6.02 o
   3   2  -2      775.96      733.05     27.68 o
   4   2  -2      397.94      457.89     13.52 o
   5   2  -2      278.38      271.56      8.54 o
   6   2  -2      359.74      337.46     10.48 o
  10   2  -2        1.61        2.60      0.82 o
  11   2  -2      176.99      181.28      6.46 o
  12   2  -2      290.38      297.41      9.81 o
  13   2  -2        3.67        2.82      0.97 o
  14   2  -2       78.61       69.69      3.64 o
  15   2  -2       64.14       64.79      3.57 o
  16   2  -2        0.17        0.45      0.89 o
  17   2  -2      112.99      111.11      3.49 o
  18   2  -2       22.50       26.91      2.38 o
  19   2  -2        3.12        3.11      0.91 o
  20   2  -2       15.92       16.36      1.55 o
  21   2  -2        0.33       -0.41      0.79 o
 -17   3  -2        1.86        3.57      1.49 o
 -16   3  -2        1.46        1.42      1.05 o
 -15   3  -2       82.28       78.97      3.57 o
 -14   3  -2       32.65       33.59      2.15 o
 -13   3  -2       92.14       90.48      3.43 o
 -12   3  -2      272.41      267.02      6.93 o
 -11   3  -2       14.14       14.46      1.44 o
 -10   3  -2      107.75      108.59      3.00 o
  -9   3  -2       96.24       92.94      1.97 o
  -8   3  -2       13.04       12.94      0.71 o
  -7   3  -2       95.00       88.40      2.52 o
  -6   3  -2      194.26      175.69      4.03 o
  -5   3  -2      784.60      831.13     15.48 o
  -4   3  -2       90.03      102.04      4.12 o
  -3   3  -2      380.93      370.44      9.03 o
  -2   3  -2      107.96      113.61      2.04 o
  -1   3  -2      182.50      190.32      3.11 o
   0   3  -2      710.87      727.62     10.74 o
   1   3  -2       51.21       58.89      1.20 o
   2   3  -2      459.82      478.32      7.14 o
   3   3  -2      349.45      352.91      6.96 o
   4   3  -2      200.05      207.88      7.06 o
   5   3  -2      442.00      428.17     13.37 o
   6   3  -2      236.82      247.71      8.32 o
   8   3  -2       27.06       29.79      1.86 o
   9   3  -2       80.77       81.88      3.64 o
  10   3  -2       17.94       20.43      1.78 o
  11   3  -2      108.65      113.97      4.68 o
  12   3  -2       51.62       44.21      2.82 o
  13   3  -2        9.95        8.92      1.56 o
  14   3  -2       44.49       41.53      2.97 o
  15   3  -2       86.40       86.33      4.38 o
  16   3  -2       28.88       32.54      2.67 o
  17   3  -2       36.26       37.97      2.97 o
  18   3  -2       19.39       19.55      1.75 o
  19   3  -2        4.01        3.01      0.95 o
  20   3  -2       18.96       21.03      2.53 o
 -17   4  -2       18.23       17.24      2.60 o
 -16   4  -2       10.31        7.73      2.08 o
 -15   4  -2        4.80        5.35      1.86 o
 -14   4  -2        4.29        6.58      1.19 o
 -13   4  -2        2.96        3.49      1.86 o
 -12   4  -2        4.61        3.51      1.02 o
 -11   4  -2      168.62      160.41      4.88 o
 -10   4  -2       99.73      100.11      2.63 o
  -9   4  -2       21.80       21.67      1.15 o
  -8   4  -2       46.59       45.32      1.60 o
  -7   4  -2       97.85      103.82      2.17 o
  -6   4  -2       52.29       54.69      1.59 o
  -5   4  -2       28.28       27.57      1.39 o
  -4   4  -2       11.15       13.14      1.34 o
  -3   4  -2      100.21       91.46      4.01 o
  -2   4  -2       94.25       88.64      3.86 o
  -1   4  -2       56.53       59.51      2.97 o
   0   4  -2       62.82       66.64      3.19 o
   1   4  -2       77.61       76.60      3.42 o
   2   4  -2       60.58       59.81      2.97 o
   3   4  -2       74.77       73.78      3.49 o
   4   4  -2      424.88      405.96     12.56 o
   5   4  -2       29.47       26.30      1.25 o
   6   4  -2       21.49       22.66      1.49 o
   7   4  -2       46.73       47.45      2.67 o
   8   4  -2        3.44        4.23      0.89 o
   9   4  -2        7.96        7.65      1.19 o
  10   4  -2       67.23       70.29      3.34 o
  11   4  -2       18.94       20.58      1.86 o
  12   4  -2       12.49       12.93      1.71 o
  13   4  -2       64.56       56.91      3.27 o
  14   4  -2       14.50       16.05      1.93 o
  15   4  -2        8.63        7.65      1.49 o
  19   4  -2       16.83       18.28      2.30 o
 -17   5  -2        4.33        3.27      1.86 o
 -16   5  -2        0.64        1.11      1.71 o
 -15   5  -2       13.27       14.12      2.67 o
 -14   5  -2        4.98        5.13      1.86 o
 -13   5  -2       32.69       30.01      1.85 o
 -12   5  -2        2.34        2.20      0.89 o
 -11   5  -2       15.23       15.86      1.59 o
 -10   5  -2       19.61       21.00      1.43 o
  -9   5  -2      167.05      167.18      3.86 o
  -8   5  -2      133.06      129.27      3.21 o
  -7   5  -2       53.80       55.40      2.23 o
  -6   5  -2       21.03       20.48      1.39 o
  -5   5  -2       66.02       67.28      3.97 o
  -4   5  -2       26.23       24.70      1.47 o
  -3   5  -2       50.57       45.88      1.97 o
  -2   5  -2        9.58        9.94      1.07 o
  -1   5  -2       13.19       14.33      1.19 o
   0   5  -2      124.02      118.18      3.94 o
   1   5  -2       86.38       84.01      5.46 o
   2   5  -2      175.88      160.67      4.61 o
   3   5  -2      160.94      160.33      6.32 o
   4   5  -2       92.72       85.44      4.09 o
   7   5  -2       30.99       31.58      2.08 o
 -16   6  -2        3.19        3.34      1.93 o
 -15   6  -2        4.86        5.87      2.23 o
 -14   6  -2        0.40        1.41      1.71 o
 -13   6  -2        5.41        5.94      2.15 o
 -12   6  -2        4.45        3.79      1.78 o
 -11   6  -2        6.63        4.46      2.01 o
 -10   6  -2        1.08        1.11      1.41 o
  -9   6  -2        5.74        4.42      0.74 o
  -8   6  -2        0.61        0.52      0.57 o
  -7   6  -2       45.44       47.75      3.31 o
  -6   6  -2        6.31        6.83      0.98 o
  -5   6  -2       19.07       18.42      1.63 o
  -4   6  -2       24.78       23.27      1.57 o
  -3   6  -2       30.83       26.13      1.64 o
  -2   6  -2        1.30        1.75      0.71 o
  -1   6  -2       18.69       16.92      1.49 o
   0   6  -2       21.54       23.03      2.30 o
   1   6  -2       18.65       19.06      1.57 o
   2   6  -2        3.68        4.83      1.26 o
   7   6  -2        2.22        2.90      0.89 o
 -13   7  -2       10.88       10.92      2.67 o
 -12   7  -2        4.52        5.72      2.23 o
 -11   7  -2        4.93       13.67      2.90 o
 -10   7  -2        8.53        9.96      2.60 o
  -9   7  -2        1.94        2.45      1.93 o
  -8   7  -2       11.12        9.44      2.30 o
  -7   7  -2        1.47        2.53      1.71 o
  -6   7  -2       25.49       27.04      2.67 o
  -5   7  -2        8.69        6.24      1.63 o
  -4   7  -2       37.66       40.19      3.34 o
  -3   7  -2        7.73        9.44      2.01 o
  -2   7  -2       29.99       37.07      3.34 o
 -10   8  -2        2.09        4.01      2.15 o
  -9   8  -2        5.53        4.61      2.08 o
  -8   8  -2        4.18        2.45      1.93 o
  -7   8  -2        5.25        2.90      2.01 o
  -6   8  -2        4.05        4.16      2.30 o
  -5   9  -2        1.40        0.59      1.86 o
 -17   1  -1       26.43       27.15      2.60 o
 -16   1  -1       45.35       46.11      2.10 o
 -15   1  -1       27.75       26.04      1.25 o
 -14   1  -1       57.32       55.51      1.78 o
 -13   1  -1       53.74       53.31      1.69 o
 -12   1  -1      204.39      200.41      4.04 o
 -11   1  -1       51.99       48.12      1.23 o
 -10   1  -1      433.37      420.46      6.10 o
  -9   1  -1      105.87      112.47      1.88 o
  -8   1  -1      129.19      125.63      1.80 o
  -7   1  -1      475.13      474.06      6.26 o
  -6   1  -1      352.38      381.39      5.08 o
  -5   1  -1       96.74       90.13      2.02 o
  -3   1  -1     1348.83     1552.22     42.13 o
   2   1  -1     3310.30     3314.84     77.64 o
   3   1  -1      562.41      540.55      9.03 o
  11   1  -1      293.39      283.00      9.14 o
  12   1  -1       89.64       84.00      2.41 o
  13   1  -1       81.70       80.76      2.47 o
  14   1  -1       54.71       50.71      1.89 o
  15   1  -1       31.81       29.77      1.52 o
  16   1  -1       14.89       15.87      1.28 o
  17   1  -1       50.62       50.67      2.18 o
  18   1  -1        6.01        7.05      1.34 o
  19   1  -1        7.52        7.48      1.16 o
  20   1  -1       29.82       32.12      2.02 o
  21   1  -1        7.82        8.32      2.15 o
 -17   2  -1        4.92        5.30      1.02 o
 -16   2  -1        2.22        2.28      0.82 o
 -15   2  -1        6.19        6.06      0.80 o
 -14   2  -1        6.00        5.98      0.80 o
 -13   2  -1       20.89       19.50      1.94 o
 -12   2  -1       14.79       15.63      0.98 o
 -11   2  -1        5.56        6.09      0.52 o
 -10   2  -1      284.72      287.38      4.01 o
  -9   2  -1       19.47       20.44      0.78 o
  -8   2  -1      276.39      245.32      4.28 o
  -7   2  -1      169.97      182.16      3.30 o
  -6   2  -1      227.90      215.04      3.04 o
  -5   2  -1        5.17        4.21      0.26 o
  -4   2  -1      989.71     1106.13     19.95 o
  -3   2  -1     2000.97     2301.67     40.83 o
  -2   2  -1      358.13      398.21      9.32 o
  -1   2  -1      167.04      158.29      2.47 o
   0   2  -1      376.02      401.35      5.87 o
   1   2  -1      156.31      169.52      2.59 o
   2   2  -1      288.75      294.03      5.71 o
   3   2  -1        2.02        4.19      0.71 o
   4   2  -1      522.57      626.18     17.83 o
   9   2  -1      305.28      306.40      9.66 o
  10   2  -1       76.58       76.45      3.34 o
  11   2  -1       74.99       80.61      3.57 o
  12   2  -1       54.73       59.07      2.97 o
  13   2  -1       82.13       78.23      3.71 o
  14   2  -1       93.96       98.67      4.38 o
  15   2  -1        4.25        4.42      0.84 o
  16   2  -1       20.76       21.84      3.08 o
  17   2  -1       28.84       31.79      1.81 o
  18   2  -1        3.71        3.73      0.92 o
  19   2  -1        8.14        9.16      1.23 o
  20   2  -1        7.11        6.76      1.13 o
  21   2  -1        0.64        0.52      1.19 o
 -16   3  -1        3.86        3.54      1.02 o
 -15   3  -1       12.82       12.30      1.39 o
 -14   3  -1       75.23       78.93      3.04 o
 -13   3  -1       18.29       19.28      1.62 o
 -12   3  -1       39.17       40.99      1.54 o
 -11   3  -1      187.44      180.62      3.89 o
 -10   3  -1        0.26        0.24      0.35 o
  -9   3  -1       18.70       18.69      0.94 o
  -8   3  -1      260.13      254.24      4.10 o
  -7   3  -1       68.04       58.18      1.88 o
  -6   3  -1       31.66       38.81      1.44 o
  -5   3  -1     1488.49     1596.49     28.85 o
  -4   3  -1       91.06       91.52      2.32 o
  -3   3  -1      156.31      161.57      3.53 o
  -2   3  -1      452.57      462.89     16.79 o
  -1   3  -1      105.94      123.21      2.73 o
   0   3  -1      164.51      155.06      4.31 o
   1   3  -1      615.37      622.61     17.83 o
   2   3  -1      188.36      216.35      6.98 o
   3   3  -1       92.97       87.22      3.57 o
   4   3  -1      223.60      215.39      7.13 o
   8   3  -1       23.92       25.86      1.71 o
   9   3  -1      158.03      165.76      5.94 o
  10   3  -1      189.51      195.62      6.84 o
  11   3  -1       33.54       37.89      2.38 o
  12   3  -1       54.56       51.49      2.90 o
  13   3  -1       12.96       11.74      1.71 o
  14   3  -1       22.59       17.53      2.01 o
  15   3  -1       52.47       50.08      3.19 o
  16   3  -1        5.43        7.87      1.15 o
  17   3  -1       23.49       27.61      1.79 o
  18   3  -1       15.65       17.53      1.52 o
  19   3  -1        1.88        1.11      1.19 o
  20   3  -1        1.83        2.97      1.26 o
 -17   4  -1       58.51       59.59      4.01 o
 -16   4  -1       30.15       30.31      3.27 o
 -15   4  -1       40.23       38.09      3.27 o
 -14   4  -1       36.55       37.58      2.11 o
 -13   4  -1       53.76       51.95      4.57 o
 -12   4  -1      119.62      123.95      3.05 o
 -11   4  -1       99.43       97.82      2.79 o
 -10   4  -1       20.44       20.66      1.13 o
  -9   4  -1      134.65      142.55      3.25 o
  -8   4  -1      235.77      226.41      4.66 o
  -7   4  -1      167.11      169.12      3.62 o
  -6   4  -1       97.92       89.25      2.71 o
  -5   4  -1      406.57      378.26      8.35 o
  -4   4  -1       99.74       98.22      2.84 o
  -3   4  -1      303.85      313.46      9.88 o
  -2   4  -1      309.31      299.12      9.44 o
  -1   4  -1       60.99       59.88      2.82 o
   0   4  -1      202.70      196.81      6.69 o
   1   4  -1      174.52      168.13      6.02 o
   2   4  -1       60.46       64.79      3.05 o
   3   4  -1      456.46      444.74     13.37 o
   4   4  -1      245.18      234.18      8.02 o
   7   4  -1      432.94      463.02     10.17 o
   8   4  -1        2.06        2.91      1.00 o
   9   4  -1       93.03       93.79      2.77 o
  10   4  -1       38.26       35.74      2.08 o
  11   4  -1       20.18       20.73      1.71 o
  12   4  -1       70.53       73.33      3.42 o
  13   4  -1       12.36       13.45      1.63 o
  17   4  -1       25.38       32.17      2.97 o
  18   4  -1       17.59       21.92      2.53 o
  19   4  -1        8.76        8.69      1.78 o
 -17   5  -1        9.14        8.02      2.01 o
 -16   5  -1        5.55        7.13      2.08 o
 -15   5  -1       13.66       16.87      2.67 o
 -14   5  -1       10.92       10.77      2.30 o
 -13   5  -1        7.81        6.76      2.01 o
 -12   5  -1       40.24       37.68      2.97 o
 -11   5  -1       30.84       30.51      1.29 o
 -10   5  -1      139.36      143.06      4.42 o
  -9   5  -1      112.21      107.49      2.74 o
  -8   5  -1       61.65       59.73      1.90 o
  -7   5  -1       73.05       72.40      2.12 o
  -6   5  -1       32.55       34.02      1.60 o
  -5   5  -1       89.91       85.47      3.71 o
  -4   5  -1      119.49      110.79      3.30 o
  -3   5  -1       64.86       61.13      2.24 o
  -2   5  -1       89.03       89.67      2.88 o
  -1   5  -1       45.49       41.42      2.04 o
   0   5  -1      151.73      144.86      4.07 o
   1   5  -1       80.27       78.82      4.49 o
   2   5  -1      265.96      252.59      8.40 o
   3   5  -1       46.58       41.09      3.19 o
   4   5  -1       46.63       40.57      3.27 o
   7   5  -1       54.05       52.31      2.90 o
   8   5  -1      112.25      104.02      4.76 o
  18   5  -1        0.06       -1.19      1.19 o
 -16   6  -1       16.67       19.32      2.75 o
 -15   6  -1       11.38       16.35      2.75 o
 -14   6  -1        6.01        4.16      2.01 o
 -13   6  -1       19.91       19.17      2.90 o
 -12   6  -1       26.27       31.08      1.98 o
 -11   6  -1        1.19        1.93      0.80 o
 -10   6  -1      129.57      134.85      4.23 o
  -9   6  -1       23.54       25.76      1.88 o
  -8   6  -1       49.00       52.91      2.55 o
  -7   6  -1      218.78      220.51      6.46 o
  -6   6  -1       31.09       29.15      4.23 o
  -5   6  -1       22.95       23.68      1.41 o
  -4   6  -1       37.73       38.07      1.73 o
  -3   6  -1       39.95       38.75      1.78 o
  -2   6  -1       23.21       21.26      1.43 o
  -1   6  -1      134.13      131.26      3.84 o
   0   6  -1      223.68      220.89      8.69 o
   1   6  -1       43.73       40.64      3.34 o
   2   6  -1      268.62      254.91     10.03 o
   3   6  -1       81.36       77.27      4.83 o
   7   6  -1       81.70       73.48      3.94 o
   8   6  -1       87.06       78.46      4.23 o
 -14   7  -1        4.79        3.49      2.08 o
 -13   7  -1        5.01        3.79      1.93 o
 -12   7  -1       33.96       39.75      4.01 o
 -11   7  -1       19.37       22.44      3.34 o
 -10   7  -1       21.78       24.89      1.95 o
  -9   7  -1        5.26        5.27      1.14 o
  -8   7  -1        1.29        0.40      0.82 o
  -7   7  -1       12.86       13.91      1.62 o
  -6   7  -1       32.52       32.15      2.25 o
  -5   7  -1       54.74       63.30      3.94 o
  -4   7  -1       27.61       31.58      3.05 o
  -3   7  -1       32.25       31.20      3.05 o
  -2   7  -1       19.57       19.32      2.75 o
  -1   7  -1       30.46       32.24      3.27 o
   0   7  -1       20.89       18.72      2.75 o
   1   7  -1        5.02        5.57      1.86 o
   7   7  -1       25.17       23.11      2.15 o
 -11   8  -1        2.88        4.23      2.01 o
 -10   8  -1        2.75        2.38      2.01 o
  -9   8  -1        8.98       12.18      2.82 o
  -8   8  -1       10.18        8.84      1.47 o
  -7   8  -1       13.71       15.38      1.80 o
  -6   8  -1        5.38        6.96      1.43 o
  -5   8  -1       36.72       46.59      4.16 o
  -4   8  -1        2.78        3.79      1.63 o
  -3   8  -1       43.70       46.29      3.79 o
  -2   8  -1       18.39       21.92      2.97 o
  -6   9  -1        1.08        0.97      1.86 o
  -5   9  -1       29.01       34.85      4.01 o
  -4   9  -1        3.16        0.52      1.86 o
  -3   9  -1        3.40        0.15      1.86 o
 -17   0   0       14.76       25.86      2.38 o
 -16   0   0       38.42       40.71      2.75 o
 -15   0   0      260.54      265.61      8.69 o
 -14   0   0       95.50       96.73      4.09 o
 -13   0   0       66.32       61.67      3.05 o
 -12   0   0      584.33      580.76     11.90 o
 -11   0   0       27.04       36.67      1.39 o
 -10   0   0      117.99      141.68      4.83 o
  -9   0   0      881.57      948.25     26.38 o
  -8   0   0      138.64      156.08      3.29 o
  -7   0   0      543.12      648.48     11.87 o
  -6   0   0     1182.19     1325.67     24.70 o
  -5   0   0       82.92       90.54      1.94 o
  -4   0   0        3.06        3.47      0.82 o
  -3   0   0     2714.56     2879.31     67.09 o
  -2   0   0     1676.27     1791.01     41.75 o
  -1   0   0     1076.73     1116.54     26.23 o
  11   0   0       31.02       34.99      1.86 o
  12   0   0      574.02      558.86     16.87 o
  13   0   0       66.46       65.16      2.90 o
  14   0   0       92.06       92.50      3.86 o
  15   0   0      261.60      243.84      8.54 o
  16   0   0       39.35       40.49      2.60 o
  17   0   0       15.98       29.72      2.38 o
  18   0   0       25.63       44.95      2.97 o
  20   0   0       26.97       47.40      3.42 o
 -17   1   0       35.96       35.42      1.97 o
 -16   1   0       20.45       19.80      1.44 o
 -15   1   0       51.09       46.40      1.99 o
 -14   1   0      129.16      124.66      2.83 o
 -13   1   0       53.62       51.45      1.60 o
 -12   1   0      182.65      179.25      3.63 o
 -11   1   0      119.37      124.51      2.29 o
 -10   1   0       98.71       97.30      2.19 o
  -9   1   0      309.56      322.70      5.35 o
  -8   1   0      190.00      189.51      3.32 o
  -7   1   0      486.37      507.47      7.92 o
  -6   1   0      139.42      140.37      2.04 o
  -5   1   0      688.86      775.23      9.85 o
  -4   1   0      413.46      449.05      6.53 o
  -3   1   0      412.27      424.78      7.26 o
  -2   1   0     7098.50     7429.71    173.34 o
  -1   1   0      264.54      276.39      6.69 o
   0   1   0     1417.61     1427.53     23.51 o
  10   1   0       94.13       99.63      3.71 o
  11   1   0      116.01      122.16      3.15 o
  12   1   0      179.62      179.73      4.36 o
  13   1   0       52.31       53.43      1.89 o
  14   1   0      127.34      121.73      3.39 o
  15   1   0       51.35       45.72      1.91 o
  16   1   0       20.91       18.07      1.33 o
  17   1   0       36.08       38.76      2.38 o
  18   1   0       12.49       12.93      1.31 o
  19   1   0        0.60       -0.13      0.68 o
  20   1   0       12.57       10.39      1.31 o
  21   1   0       10.96       10.04      1.35 o
 -17   2   0        5.34        5.51      1.11 o
 -16   2   0       28.33       30.46      2.41 o
 -15   2   0        3.09        2.48      0.61 o
 -14   2   0       63.93       65.97      1.98 o
 -13   2   0      221.67      212.04      3.76 o
 -12   2   0        9.22        9.66      0.65 o
 -11   2   0       22.34       20.50      0.82 o
 -10   2   0      167.39      156.44      2.77 o
  -9   2   0        7.50        8.03      0.80 o
  -8   2   0       85.60       96.93      2.02 o
  -7   2   0      972.05      967.16     14.79 o
  -6   2   0       17.53       14.83      0.74 o
  -5   2   0      671.28      688.98     10.61 o
  -4   2   0      964.96     1036.50     15.68 o
  -3   2   0      273.80      307.51     10.44 o
  -2   2   0     1463.88     1470.66     45.58 o
  -1   2   0      424.73      416.53      7.75 o
   0   2   0       58.01       62.19      2.30 o
   1   2   0      432.62      426.61     11.96 o
   2   2   0     1465.54     1551.25     40.86 o
   3   2   0      274.93      312.05      9.14 o
   9   2   0        7.67        7.80      1.04 o
  10   2   0      168.57      158.70      5.65 o
  11   2   0       23.86       20.28      1.63 o
  12   2   0        8.61        9.70      0.94 o
  13   2   0      224.39      211.43      5.20 o
  14   2   0       66.92       65.51      3.83 o
  15   2   0        3.47        2.90      1.00 o
  16   2   0       28.72       28.95      1.68 o
  17   2   0        5.95        7.17      1.34 o
  18   2   0       14.31       14.22      1.36 o
  19   2   0       30.12       30.40      3.49 o
  20   2   0        7.59        6.39      1.56 o
  21   2   0        7.53        6.61      1.63 o
 -16   3   0       12.11       12.22      1.04 o
 -15   3   0       86.58       88.01      3.09 o
 -14   3   0       12.84       11.26      1.25 o
 -13   3   0       12.74       12.87      0.96 o
 -12   3   0        1.08        3.33      0.70 o
 -11   3   0       62.25       61.23      2.22 o
 -10   3   0      156.46      150.07      3.25 o
  -9   3   0       44.89       45.75      1.42 o
  -8   3   0      127.93      130.53      3.10 o
  -7   3   0      378.76      377.00      8.14 o
  -6   3   0      151.03      225.94      7.28 o
  -5   3   0      780.36      781.01     22.14 o
   8   3   0      125.81      128.83      4.68 o
   9   3   0       44.03       46.96      2.38 o
  10   3   0      157.48      154.09      5.57 o
  11   3   0       65.52       64.42      3.12 o
  12   3   0        1.03        2.38      0.89 o
  13   3   0       14.28       19.09      1.86 o
  14   3   0       14.37       14.33      1.31 o
  15   3   0       86.95       90.79      2.99 o
  16   3   0       12.84       13.25      1.60 o
  17   3   0       55.76       62.04      3.49 o
  18   3   0       14.96       23.92      2.45 o
  19   3   0       19.79       19.32      2.30 o
  20   3   0        6.05        7.50      1.63 o
 -16   4   0       17.02       15.90      2.30 o
 -15   4   0       31.61       36.55      3.34 o
 -14   4   0        7.29        7.16      1.03 o
 -13   4   0       26.14       26.18      1.19 o
 -12   4   0       36.47       35.95      1.49 o
 -11   4   0       68.09       64.96      2.88 o
 -10   4   0       28.75       28.49      1.21 o
  -9   4   0       22.05       20.61      1.03 o
  -8   4   0        8.48       18.19      2.27 o
  -7   4   0      164.23      155.32      3.36 o
  -6   4   0      120.98      114.28      2.62 o
  -5   4   0       88.37       76.96      2.33 o
  -4   4   0       42.83       44.85      1.65 o
  -3   4   0      197.94      190.12      4.59 o
  -2   4   0       57.11       57.06      2.53 o
  -1   4   0      213.79      216.80      6.91 o
   0   4   0       21.72       21.32      1.41 o
   1   4   0      210.30      213.16      6.98 o
   2   4   0       56.64       56.99      2.67 o
   6   4   0      120.94      101.64      5.20 o
   7   4   0      165.04      162.19      6.24 o
   8   4   0        9.51       17.61      1.41 o
   9   4   0       22.72       21.62      1.63 o
  16   4   0       16.87       19.84      2.30 o
  17   4   0        0.38        1.19      1.26 o
  18   4   0        1.35        1.34      1.19 o
  19   4   0        2.27        1.34      1.26 o
 -16   5   0        0.36        2.30      1.63 o
 -15   5   0       11.72        8.92      2.08 o
 -14   5   0        7.21        7.17      1.12 o
 -13   5   0       30.42       31.28      3.16 o
 -12   5   0       32.66       34.56      3.64 o
 -11   5   0        7.35        4.84      0.92 o
 -10   5   0       52.94       54.58      2.60 o
  -9   5   0      150.65      153.47      4.40 o
  -8   5   0       17.20       15.92      0.82 o
  -7   5   0       50.78       48.89      1.53 o
  -6   5   0       67.23       62.88      1.78 o
  -5   5   0       26.28       29.28      1.18 o
  -4   5   0       32.51       29.14      1.37 o
  -3   5   0      302.72      282.95      6.55 o
  -2   5   0        9.78        8.81      0.91 o
  -1   5   0       93.44       90.15      2.78 o
   0   5   0      212.58      203.05      5.11 o
   1   5   0       92.44       94.58      4.61 o
   2   5   0        9.15        7.13      1.56 o
   3   5   0      298.34      279.51     10.40 o
   4   5   0       33.12       28.83      2.75 o
   5   5   0       26.60       29.72      2.90 o
   8   5   0       16.87       16.49      1.56 o
   9   5   0      153.01      142.95      6.17 o
  16   5   0        0.51        1.93      1.34 o
  17   5   0        1.03        2.67      1.41 o
  18   5   0       20.16       22.14      2.67 o
 -16   6   0        4.40        3.57      1.71 o
 -15   6   0        3.84        6.91      2.01 o
 -14   6   0        4.78        3.92      0.97 o
 -13   6   0        8.91       10.73      1.33 o
 -12   6   0        1.20        7.73      2.01 o
 -11   6   0       14.08       12.53      1.37 o
 -10   6   0        9.11       11.92      1.37 o
  -9   6   0        8.48        8.47      1.25 o
  -8   6   0       12.99       12.15      1.39 o
  -7   6   0        8.58        7.38      1.67 o
  -6   6   0       23.66       34.45      6.02 o
  -5   6   0        3.59        2.14      0.89 o
  -4   6   0       17.18       17.98      2.08 o
  -3   6   0        6.35        9.44      1.63 o
  -2   6   0       10.93        9.06      1.71 o
  -1   6   0        0.21        0.30      1.04 o
   0   6   0       22.57       26.75      2.75 o
   1   6   0        0.18        0.74      1.19 o
   2   6   0       10.86        6.54      1.71 o
   3   6   0        6.36        8.77      2.01 o
   4   6   0       17.42       16.27      2.60 o
   5   6   0        3.59        1.49      1.56 o
   8   6   0       13.35       13.74      1.63 o
   9   6   0        8.49       11.29      1.49 o
  16   6   0        4.53        7.13      1.86 o
 -14   7   0        7.30       12.41      2.53 o
 -13   7   0        0.14        0.08      0.85 o
 -12   7   0       16.06       18.65      1.66 o
 -11   7   0        2.00        2.21      0.95 o
 -10   7   0        2.89        3.67      1.37 o
  -9   7   0       12.39       12.71      1.52 o
  -8   7   0       10.67       11.27      1.46 o
  -7   7   0        1.88        3.79      1.86 o
  -6   7   0       51.56       52.61      2.77 o
  -5   7   0       15.24       17.45      3.08 o
  -4   7   0       43.66       45.17      3.49 o
  -3   7   0       37.93       35.07      3.27 o
  -2   7   0        9.79       13.82      2.30 o
  -1   7   0       18.08       19.32      2.67 o
   0   7   0       68.19       67.46      4.53 o
   1   7   0       18.30       17.31      2.75 o
   2   7   0       10.65       12.41      2.53 o
   3   7   0       37.21       40.57      3.94 o
   7   7   0        2.10        6.76      1.34 o
   8   7   0        9.86        9.58      1.63 o
 -11   8   0        5.27        3.62      1.41 o
 -10   8   0        0.95        1.56      1.41 o
  -9   8   0        1.15        1.78      1.23 o
  -8   8   0        9.85       13.18      1.60 o
  -7   8   0        5.58        7.45      1.39 o
  -6   8   0       15.88       14.85      1.75 o
  -5   8   0       17.86       20.32      2.12 o
  -4   8   0       34.70       37.12      2.57 o
  -3   8   0       16.25       18.84      2.53 o
  -2   8   0        3.43        3.05      1.63 o
  -1   8   0        1.40       -0.45      1.34 o
   0   8   0       12.48       11.52      2.45 o
   1   8   0        1.59        1.93      1.63 o
   6   8   0       15.04       11.29      1.86 o
  -6   9   0        3.23        2.77      1.16 o
  -5   9   0        1.79        3.75      1.27 o
  -4   9   0        1.07        1.67      1.60 o
  -3   9   0        1.08        2.18      1.19 o
  -2   9   0       11.43       11.74      1.78 o
  -1   9   0       10.12       15.68      2.75 o
 -17   1   1       50.42       49.44      2.18 o
 -16   1   1       16.43       15.93      1.31 o
 -15   1   1       32.32       31.24      1.57 o
 -14   1   1       51.90       52.26      1.97 o
 -13   1   1       83.99       82.21      1.74 o
 -12   1   1       87.04       82.47      1.71 o
 -11   1   1      295.98      290.43      4.53 o
 -10   1   1      112.27      117.21      2.47 o
  -9   1   1       75.15       73.51      2.02 o
  -8   1   1      353.90      348.34      8.80 o
  -7   1   1       38.02       29.50      1.49 o
  -6   1   1      143.99      155.31      3.39 o
  -5   1   1      144.91      155.47      3.31 o
  10   1   1      423.41      412.20     12.63 o
  11   1   1       53.29       47.80      1.65 o
  12   1   1      207.24      201.99      4.78 o
  13   1   1       52.05       50.98      1.86 o
  14   1   1       58.24       57.52      2.07 o
  15   1   1       29.43       26.41      1.44 o
  16   1   1       44.76       43.70      1.94 o
  17   1   1       27.67       28.68      1.68 o
  18   1   1        3.45        2.97      1.15 o
  19   1   1        2.47        2.62      0.89 o
  20   1   1        1.48        1.75      1.26 o
  21   1   1        4.66        4.01      1.49 o
 -17   2   1       29.65       28.70      1.68 o
 -16   2   1       20.37       19.21      1.63 o
 -15   2   1        4.19        3.25      1.30 o
 -14   2   1       95.00       94.18      2.04 o
 -13   2   1       83.48       79.81      1.79 o
 -12   2   1       53.11       56.36      1.41 o
 -11   2   1       73.16       77.73      1.66 o
 -10   2   1       78.21       76.88      1.60 o
  -9   2   1      303.78      304.30      4.72 o
  -8   2   1      267.16      268.76      8.25 o
  -7   2   1       47.27       44.78      1.42 o
  -5   2   1      817.05      866.93     17.00 o
  -4   2   1      519.26      620.86     12.32 o
  -3   2   1        2.05        3.05      0.45 o
  -2   2   1      284.22      304.62      8.47 o
  -1   2   1      153.42      164.42      4.90 o
   0   2   1      374.65      405.29     11.29 o
   9   2   1       19.69       20.58      1.41 o
  10   2   1      286.34      283.22      9.14 o
  11   2   1        5.41        5.82      0.74 o
  12   2   1       13.93       15.63      1.08 o
  13   2   1       20.65       17.88      1.41 o
  14   2   1        5.88        6.77      0.89 o
  15   2   1        5.24        4.94      0.84 o
  16   2   1        1.68        1.14      0.66 o
  17   2   1        4.87        5.38      0.92 o
  18   2   1       39.23       40.77      4.64 o
  19   2   1       51.82       54.76      3.34 o
  20   2   1        6.21        7.28      1.56 o
 -16   3   1        4.80        5.42      1.34 o
 -15   3   1       52.53       52.87      2.13 o
 -14   3   1       22.49       21.43      0.96 o
 -13   3   1       14.42       13.25      0.79 o
 -12   3   1       54.29       51.48      2.62 o
 -11   3   1       33.85       35.63      1.13 o
 -10   3   1      190.71      193.24      3.32 o
  -9   3   1      159.37      165.89      2.90 o
  -8   3   1       24.21       29.03      1.03 o
  -7   3   1      139.33      130.86      2.63 o
  -6   3   1       62.31       66.55      1.91 o
  -5   3   1       32.11       29.54      1.12 o
  -4   3   1      221.88      216.39      4.77 o
  -3   3   1       97.12       91.88      2.32 o
  -2   3   1      187.57      215.37      7.91 o
  -1   3   1      613.89      619.79     17.31 o
   0   3   1      157.57      158.48      4.90 o
   8   3   1      258.70      260.83      6.03 o
   9   3   1       18.09       19.80      1.00 o
  10   3   1        0.36        0.01      0.36 o
  11   3   1      188.54      187.60      6.39 o
  12   3   1       40.98       44.56      1.83 o
  13   3   1       19.57       18.28      1.30 o
  14   3   1       77.41       78.62      2.65 o
  15   3   1       12.82       13.67      1.86 o
  16   3   1        3.26        3.05      1.19 o
  17   3   1       82.22       91.16      4.38 o
  18   3   1       15.89       18.05      2.15 o
  19   3   1        3.87        4.68      1.41 o
  20   3   1        8.52        9.96      1.78 o
 -16   4   1       20.40       21.47      2.97 o
 -15   4   1       73.68       74.60      4.49 o
 -14   4   1        3.90        3.01      0.82 o
 -13   4   1       13.75       12.72      1.23 o
 -12   4   1       71.29       72.80      2.53 o
 -11   4   1       19.91       20.26      1.32 o
 -10   4   1       36.45       34.88      1.64 o
  -9   4   1       89.49       89.39      2.75 o
  -8   4   1        2.07        2.17      0.39 o
  -7   4   1      432.37      443.81      7.92 o
  -6   4   1       84.38       86.52      2.01 o
  -5   4   1       84.91       85.38      2.30 o
  -4   4   1      233.71      242.04      5.37 o
  -3   4   1      457.83      435.27     10.51 o
  -2   4   1       60.93       63.67      2.49 o
  -1   4   1      185.51      178.31      5.50 o
   4   4   1      100.92       91.68      4.53 o
   5   4   1      406.38      370.22     12.85 o
   6   4   1       95.34       91.24      4.68 o
   7   4   1      168.48      167.94      4.86 o
   8   4   1      236.77      242.43      8.62 o
   9   4   1      135.64      140.12      5.72 o
  10   4   1       20.07       19.61      1.56 o
  13   4   1       53.64       51.86      3.34 o
  14   4   1       39.41       40.86      3.05 o
  15   4   1       39.14       44.21      3.05 o
  16   4   1       28.85       27.64      2.75 o
  17   4   1       59.27       70.58      3.86 o
  18   4   1        0.15       -0.97      0.97 o
  19   4   1        9.27       10.70      1.86 o
 -16   5   1       21.81       20.90      2.56 o
 -15   5   1       42.62       47.37      2.25 o
 -14   5   1       83.54       90.64      3.18 o
 -13   5   1       10.04       10.98      1.21 o
 -12   5   1       23.06       22.06      1.54 o
 -11   5   1        3.74        4.95      0.88 o
 -10   5   1       18.32       16.86      1.35 o
  -9   5   1      127.12      134.03      4.27 o
  -8   5   1      111.57      110.01      3.46 o
  -7   5   1       55.45       51.67      2.20 o
  -6   5   1       52.50       46.92      2.08 o
  -5   5   1      158.48      155.45      4.41 o
  -4   5   1       46.46       48.40      2.09 o
  -3   5   1       47.24       46.45      2.10 o
  -2   5   1      265.11      253.72      9.14 o
  -1   5   1       80.78       75.56      3.94 o
   0   5   1      152.31      148.74      6.17 o
   1   5   1       46.50       43.17      2.97 o
   2   5   1       94.10       88.26      4.53 o
   3   5   1       63.14       59.29      3.71 o
   4   5   1      115.72      110.55      5.50 o
   5   5   1       89.91       93.02      4.98 o
   6   5   1       33.72       34.99      3.19 o
   8   5   1       58.47       55.28      3.12 o
   9   5   1      114.93      109.44      4.90 o
  10   5   1      140.87      139.01      6.02 o
  14   5   1       10.62       10.33      2.01 o
  15   5   1       13.70       11.14      2.08 o
  16   5   1        6.26        6.61      1.63 o
  17   5   1        9.24        9.58      1.78 o
  18   5   1       15.03       15.31      2.15 o
 -16   6   1       27.23       25.86      2.30 o
 -15   6   1       11.55       12.78      1.37 o
 -14   6   1       17.36       19.22      1.59 o
 -13   6   1       22.09       23.93      1.73 o
 -12   6   1       39.64       42.41      3.45 o
 -11   6   1       20.69       23.22      1.86 o
 -10   6   1      101.35      113.60      4.23 o
  -9   6   1       34.93       35.36      2.90 o
  -8   6   1       84.92       92.10      3.28 o
  -7   6   1       83.51       77.60      3.05 o
  -6   6   1       55.53       54.36      5.61 o
  -5   6   1      133.34      135.60      9.77 o
  -4   6   1       79.70       78.92      3.09 o
  -3   6   1       81.02       78.36      4.20 o
  -2   6   1      265.86      249.94      9.51 o
  -1   6   1       44.73       41.01      3.19 o
   0   6   1      223.55      204.76      8.54 o
   1   6   1      130.52      127.64      6.17 o
   2   6   1       22.49       25.41      2.75 o
   3   6   1       38.88       41.61      3.49 o
   4   6   1       36.20       41.16      3.64 o
   5   6   1       22.15       22.44      3.19 o
   6   6   1       30.48       34.40      3.71 o
   8   6   1       48.58       51.27      3.19 o
   9   6   1       22.20       20.51      1.93 o
  10   6   1      126.90      120.06      5.80 o
  14   6   1        6.15        7.65      1.93 o
  15   6   1       11.11       10.70      2.08 o
  16   6   1       16.37       14.27      2.23 o
 -14   7   1       18.45       18.97      1.62 o
 -13   7   1        3.45        5.65      2.41 o
 -12   7   1        6.72        5.10      1.04 o
 -11   7   1       12.27       16.83      1.60 o
 -10   7   1        4.37        7.95      2.23 o
  -9   7   1       14.40       14.80      1.60 o
  -8   7   1       74.48       82.18      4.42 o
  -7   7   1       25.41       30.78      4.35 o
  -6   7   1       22.04       23.96      2.00 o
  -5   7   1       50.88       53.83      2.76 o
  -4   7   1       14.64       12.73      1.62 o
  -3   7   1       23.91       25.43      2.12 o
  -2   7   1      116.18      112.26      5.87 o
  -1   7   1        5.46        6.98      2.01 o
   0   7   1       22.01       21.55      2.97 o
   1   7   1       29.32       26.08      3.27 o
   2   7   1       19.71       20.73      3.12 o
   3   7   1       32.12       30.98      3.57 o
   4   7   1       28.77       29.94      3.86 o
   5   7   1       53.53       57.73      4.90 o
   7   7   1       13.16       12.63      1.71 o
   8   7   1        1.41        1.63      0.97 o
   9   7   1        5.51        5.20      1.26 o
  13   7   1        4.37        5.20      1.86 o
  14   7   1        4.36        3.49      1.71 o
 -11   8   1        4.10        2.91      1.00 o
 -10   8   1       13.14       14.69      1.71 o
  -9   8   1       11.20        9.33      1.43 o
  -8   8   1        4.22        6.66      2.38 o
  -7   8   1        1.66        0.96      0.98 o
  -6   8   1        4.30        4.42      1.21 o
  -5   8   1        3.98        6.56      1.32 o
  -4   8   1       19.11       23.69      2.14 o
  -3   8   1        0.39        1.13      1.02 o
  -2   8   1        4.89        6.61      1.47 o
  -1   8   1       15.66       18.85      2.04 o
   0   8   1       16.03       18.35      2.97 o
   1   8   1        3.36       -0.37      1.56 o
   2   8   1       18.48       19.54      3.12 o
   3   8   1       42.89       46.81      4.46 o
   6   8   1        6.09        6.54      1.49 o
   7   8   1       13.92        9.58      1.71 o
  11   8   1        3.14        3.64      1.78 o
  -6   9   1        2.52        2.78      1.12 o
  -5   9   1        3.70        3.62      1.18 o
  -4   9   1        4.91        5.81      1.33 o
  -3   9   1        1.55        3.53      1.20 o
  -2   9   1        1.01        3.25      1.26 o
  -1   9   1        0.98        1.13      1.19 o
   0   9   1        4.14        5.63      2.12 o
   1   9   1        3.05        4.33      1.36 o
   2   9   1       10.07       12.85      2.30 o
   3   9   1        3.63        4.23      1.63 o
   4   9   1        3.13        6.32      1.78 o
   5   9   1       29.30       23.49      2.93 o
   6   9   1        1.32        1.93      1.41 o
 -18   0   2       25.78       28.68      2.53 o
 -17   0   2       18.30       15.60      1.86 o
 -16   0   2       60.92       63.45      3.27 o
 -15   0   2      103.09      102.23      4.23 o
 -14   0   2       51.93       55.80      2.75 o
 -13   0   2      261.14      274.97      8.54 o
 -12   0   2      150.03      139.87      3.59 o
 -11   0   2      238.46      248.67      5.59 o
 -10   0   2     1604.02     1650.96     45.17 o
  -9   0   2      499.56      549.58     15.53 o
  -8   0   2       48.42       54.98      2.08 o
  -7   0   2      845.15      898.40     24.67 o
  -6   0   2      943.00     1153.24     31.43 o
  -5   0   2     2262.11     2647.35     71.77 o
  -4   0   2     1561.42     1651.33     44.88 o
  10   0   2     1229.73     1253.76     35.59 o
  11   0   2       57.84       56.09      2.53 o
  12   0   2      127.43      112.34      4.31 o
  13   0   2      196.94      182.33      6.39 o
  14   0   2       82.08       76.67      3.49 o
  15   0   2       10.89       11.81      1.56 o
  16   0   2      111.13      104.46      4.53 o
  17   0   2       60.06       57.58      3.27 o
  18   0   2       33.12       32.62      2.67 o
  19   0   2       26.45       22.81      2.38 o
  20   0   2        2.97        1.49      1.19 o
 -18   1   2        3.97        2.45      1.11 o
 -17   1   2       40.70       42.24      1.92 o
 -16   1   2       30.40       30.73      1.63 o
 -15   1   2       50.26       45.15      1.84 o
 -14   1   2       46.05       50.30      1.54 o
 -13   1   2      156.39      153.32      3.17 o
 -12   1   2      170.14      165.83      3.27 o
 -11   1   2       52.66       54.60      1.21 o
 -10   1   2      133.71      126.98      2.50 o
  -9   1   2      116.74      110.81      2.71 o
  -8   1   2      426.61      420.82     12.04 o
  -6   1   2      426.93      465.70      9.77 o
  -5   1   2      270.33      290.19      5.86 o
  -4   1   2      545.00      585.72     11.96 o
  -3   1   2      230.50      290.87      8.25 o
   9   1   2      136.46      127.64      4.53 o
  10   1   2      205.19      191.11      4.57 o
  11   1   2       63.05       57.75      3.57 o
  12   1   2       59.60       57.80      1.89 o
  13   1   2       20.37       21.67      1.34 o
  14   1   2       51.28       52.58      1.97 o
  15   1   2       32.56       32.33      1.60 o
  16   1   2       10.51        9.83      1.19 o
  17   1   2       47.17       49.27      2.10 o
  18   1   2       18.56       17.09      1.49 o
  19   1   2        6.06        5.24      1.02 o
  20   1   2       42.71       43.46      3.19 o
  21   1   2        9.15        9.06      1.71 o
 -17   2   2      113.02      103.05      4.61 o
 -16   2   2        0.17        0.57      1.04 o
 -15   2   2       67.60       64.59      1.86 o
 -14   2   2       73.28       71.49      1.90 o
 -13   2   2        3.58        3.17      0.44 o
 -12   2   2      292.80      294.45      4.69 o
 -11   2   2      181.07      178.56      3.04 o
 -10   2   2        1.63        3.06      0.43 o
  -9   2   2      294.44      292.37      4.50 o
  -8   2   2      227.85      244.94      5.28 o
  -7   2   2       40.58       40.05      1.26 o
  -6   2   2      369.39      336.90      6.88 o
  -5   2   2      287.79      268.35      4.46 o
  -4   2   2      392.82      457.89     13.15 o
  -3   2   2      781.94      845.65     21.69 o
  -2   2   2      211.51      213.90      6.54 o
   9   2   2      289.16      278.24      8.62 o
  10   2   2      168.05      162.44      3.30 o
  11   2   2       47.80       46.88      1.73 o
  12   2   2      277.63      269.72      6.30 o
  13   2   2       47.08       46.74      1.86 o
  14   2   2       88.66       84.41      2.68 o
  15   2   2      226.08      227.12      5.52 o
  16   2   2       29.76       30.84      1.65 o
  17   2   2       27.77       28.60      2.30 o
  18   2   2       12.56       14.86      1.93 o
  19   2   2       15.68       17.83      2.15 o
  20   2   2        2.98        2.97      1.34 o
 -16   3   2       28.95       27.06      1.60 o
 -15   3   2       88.36       84.87      5.05 o
 -14   3   2       45.61       45.99      1.54 o
 -13   3   2       10.13       11.29      0.84 o
 -12   3   2       50.35       48.19      1.39 o
 -11   3   2      112.62      108.42      2.44 o
 -10   3   2       18.19       18.75      0.69 o
  -9   3   2       83.76       84.61      1.66 o
  -8   3   2       29.73       26.66      0.76 o
  -7   3   2      153.97      152.34      3.68 o
  -6   3   2      224.46      246.00      7.88 o
  -5   3   2      440.52      452.47     13.08 o
  -4   3   2      199.30      206.99      6.76 o
  -3   3   2      357.41      363.09     10.85 o
  -2   3   2      467.35      494.45     14.27 o
  -1   3   2       49.26       61.59      2.75 o
   0   3   2      721.19      778.49     21.25 o
   1   3   2      186.35      200.08      6.54 o
   2   3   2      110.98      122.52      4.46 o
   7   3   2       92.51       89.60      3.79 o
   8   3   2       11.98       14.49      1.19 o
   9   3   2       95.99       97.54      4.94 o
  10   3   2      107.51      110.97      3.79 o
  11   3   2       14.82       13.50      1.00 o
  12   3   2      275.76      268.73      8.99 o
  13   3   2       93.11       94.36      4.16 o
  14   3   2       31.47       34.70      2.53 o
  15   3   2       81.48       77.19      3.86 o
  16   3   2        1.39        1.04      0.89 o
  17   3   2        1.87        1.78      1.04 o
  18   3   2       22.59       24.74      2.45 o
  19   3   2        8.55       10.03      1.71 o
  20   3   2        7.41        5.94      1.56 o
 -17   4   2       16.21       16.49      2.01 o
 -16   4   2       65.46       71.25      3.57 o
 -15   4   2        8.81        8.23      0.89 o
 -14   4   2       14.95       14.26      1.25 o
 -13   4   2       64.47       63.17      3.57 o
 -12   4   2       12.85       14.10      1.86 o
 -11   4   2       19.76       20.45      1.28 o
 -10   4   2       68.31       67.69      2.34 o
  -9   4   2        8.58        8.86      0.92 o
  -8   4   2        3.82        4.47      0.71 o
  -7   4   2       45.73       44.86      1.82 o
  -6   4   2       21.46       22.04      1.60 o
  -5   4   2       28.75       24.82      2.86 o
  -4   4   2      420.48      393.03     12.63 o
  -3   4   2       75.53       75.78      3.42 o
  -2   4   2       61.31       58.03      2.90 o
  -1   4   2       78.58       70.06      3.34 o
   0   4   2       63.73       67.46      3.27 o
   1   4   2       54.71       55.57      2.97 o
   2   4   2       94.24       87.97      4.09 o
   3   4   2      101.36       95.32      4.38 o
   4   4   2        9.73        9.14      1.56 o
   5   4   2       26.44       27.49      2.45 o
   6   4   2       51.91       53.49      3.57 o
   7   4   2      101.28       98.63      3.35 o
   8   4   2       45.35       46.02      2.06 o
   9   4   2       21.70       22.29      1.71 o
  10   4   2       97.04       96.51      3.02 o
  11   4   2      166.68      165.22      7.10 o
  12   4   2        4.58        4.53      1.41 o
  13   4   2        2.96        2.67      1.41 o
  14   4   2        4.92        6.32      1.56 o
  15   4   2        4.90        5.13      1.41 o
  16   4   2       10.75        8.99      1.71 o
  17   4   2       18.65       16.35      2.08 o
  18   4   2        0.94       -0.97      0.97 o
  19   4   2        3.35        4.16      1.34 o
 -17   5   2        9.43        9.81      1.56 o
 -16   5   2        5.47        6.02      1.26 o
 -15   5   2       14.45       16.34      1.41 o
 -14   5   2       33.07       38.53      1.98 o
 -13   5   2       61.73       68.77      2.67 o
 -12   5   2       41.78       42.79      2.97 o
 -11   5   2       21.36       23.33      1.53 o
 -10   5   2       30.61       32.99      2.53 o
  -9   5   2       35.77       35.70      1.84 o
  -8   5   2        6.26        5.60      1.00 o
  -7   5   2       29.93       28.15      1.62 o
  -6   5   2       47.59       46.67      2.06 o
  -5   5   2       44.09       46.24      2.04 o
  -4   5   2       90.66       85.00      2.91 o
  -3   5   2      164.96      167.38      4.60 o
  -2   5   2      171.98      166.47      4.57 o
  -1   5   2       86.18       85.77      2.92 o
   0   5   2      125.17      114.19      5.20 o
   1   5   2       11.43       10.92      1.78 o
   2   5   2        8.17        6.32      1.41 o
   3   5   2       49.06       39.75      3.05 o
   4   5   2       26.60       21.99      2.45 o
   5   5   2       66.61       65.23      4.16 o
   6   5   2       21.57       20.06      2.75 o
   7   5   2       54.24       63.08      4.38 o
   8   5   2      128.51      129.57      5.65 o
   9   5   2      167.54      171.48      6.91 o
  10   5   2       19.98       19.91      1.78 o
  11   5   2       14.22       15.02      1.25 o
  12   5   2        2.32        1.11      1.34 o
  13   5   2       32.56       34.99      2.97 o
  14   5   2        5.46        4.23      1.63 o
  15   5   2       13.66       11.66      2.01 o
  16   5   2        0.73        0.30      1.26 o
  17   5   2        4.10        4.76      1.49 o
 -16   6   2        4.85        3.34      1.19 o
 -15   6   2        4.40        3.75      0.95 o
 -14   6   2        9.00        7.71      1.41 o
 -13   6   2        3.02        2.23      0.88 o
 -12   6   2       38.51       42.87      2.14 o
 -11   6   2        1.13        0.99      1.60 o
 -10   6   2       25.46       29.26      2.45 o
  -9   6   2        3.90        3.61      0.93 o
  -8   6   2        0.37        2.20      0.78 o
  -7   6   2        2.26        1.60      1.11 o
  -6   6   2        7.91        9.51      1.25 o
  -5   6   2        6.85        6.49      1.07 o
  -4   6   2        6.73        4.68      1.11 o
  -3   6   2       25.67       27.65      1.86 o
  -2   6   2        3.74        2.53      1.19 o
  -1   6   2       18.80       20.51      1.65 o
   0   6   2       21.19       20.49      3.05 o
   1   6   2       18.47       15.83      2.45 o
   2   6   2        1.31       -0.30      1.04 o
   3   6   2       30.99       26.60      2.90 o
   4   6   2       25.00       24.74      2.97 o
   5   6   2       19.30       19.39      2.90 o
   6   6   2        6.39        8.69      2.30 o
   7   6   2       45.27       45.84      4.31 o
   8   6   2        0.65        1.11      0.82 o
   9   6   2        5.98        5.05      1.19 o
  10   6   2        1.11        1.34      0.89 o
  11   6   2        6.46        4.09      1.49 o
  12   6   2        4.37        5.94      1.71 o
  13   6   2        5.51        3.12      1.63 o
  14   6   2        0.42       -1.11      1.19 o
  15   6   2        4.62        2.75      1.63 o
  16   6   2        3.14        3.05      1.56 o
 -14   7   2        2.68        2.08      0.89 o
 -13   7   2        2.74        3.59      1.19 o
 -12   7   2       13.41       12.21      1.36 o
 -11   7   2       10.98       11.81      1.37 o
 -10   7   2       45.00       45.36      2.34 o
  -9   7   2       10.74       10.96      2.71 o
  -8   7   2       26.43       30.15      2.05 o
  -7   7   2        9.35       10.52      1.37 o
  -6   7   2       68.40       74.09      3.42 o
  -5   7   2       19.45       19.16      2.49 o
  -4   7   2       42.03       44.00      2.52 o
  -3   7   2        9.25        8.20      1.36 o
  -2   7   2       15.88       18.23      1.86 o
  -1   7   2        4.32        6.34      1.56 o
   0   7   2       12.36       10.93      1.52 o
   1   7   2       10.95       12.11      2.08 o
   2   7   2       30.02       33.51      3.64 o
   3   7   2        7.75        5.13      2.08 o
   4   7   2       37.32       41.75      4.16 o
   5   7   2        8.61       11.00      2.53 o
   6   7   2       25.32       26.97      3.71 o
   7   7   2        1.95        1.26      0.89 o
   8   7   2       10.13        8.84      1.56 o
   9   7   2        2.09        2.77      0.85 o
  10   7   2        8.32        7.65      1.86 o
  12   7   2        4.71        4.68      1.71 o
  13   7   2       10.57        9.96      2.15 o
  14   7   2        5.40        6.02      1.93 o
 -11   8   2        2.09        2.68      1.00 o
 -10   8   2       21.92       21.76      1.81 o
  -9   8   2        5.11        5.59      1.34 o
  -8   8   2       10.15        9.76      1.45 o
  -7   8   2       39.31       41.90      2.48 o
  -6   8   2       19.93       18.98      1.97 o
  -5   8   2        9.07       11.27      1.59 o
  -4   8   2       40.00       47.58      2.73 o
  -3   8   2        5.47        4.17      1.23 o
  -2   8   2        7.09        8.22      1.44 o
  -1   8   2        6.00        4.62      1.25 o
   0   8   2        2.14        2.71      1.19 o
   1   8   2        6.09        6.08      1.39 o
   2   8   2       44.73       51.48      4.01 o
   3   8   2        0.79        1.48      1.04 o
   4   8   2        7.64       10.25      1.55 o
   5   8   2        4.39        8.52      1.51 o
   6   8   2        4.11        2.81      0.84 o
   7   8   2        5.86        5.84      1.45 o
   8   8   2        3.75        5.64      2.30 o
   9   8   2        5.44        4.31      1.63 o
  10   8   2        2.05        3.71      1.63 o
  -6   9   2        0.35        0.16      0.94 o
  -5   9   2       16.13       17.96      1.86 o
  -4   9   2        4.11        3.92      1.20 o
  -3   9   2        8.39       11.21      3.12 o
  -2   9   2       12.09       12.44      2.27 o
  -1   9   2        3.71        4.27      1.31 o
   0   9   2        9.01       10.43      2.75 o
   1   9   2        7.95        8.19      1.55 o
   2   9   2       19.10       24.54      2.26 o
   3   9   2       14.80       17.73      3.64 o
   4   9   2        2.86        2.67      1.56 o
   5   9   2        1.48        2.17      1.71 o
 -18   1   3       51.06       49.85      2.53 o
 -17   1   3        9.02        8.90      0.97 o
 -16   1   3       15.84       15.95      1.52 o
 -15   1   3       29.52       29.15      1.18 o
 -14   1   3       52.61       52.86      1.56 o
 -13   1   3        8.94       10.77      0.70 o
 -12   1   3      365.79      355.36      6.27 o
 -11   1   3      128.09      131.77      3.81 o
 -10   1   3       84.32       80.46      1.73 o
  -9   1   3      525.15      519.84     10.43 o
  -8   1   3      410.73      422.67      8.54 o
  -7   1   3      465.23      493.66      8.01 o
  -6   1   3      500.62      512.51     13.41 o
  -5   1   3      712.00      803.75     22.07 o
  -4   1   3      174.73      179.13      5.28 o
  -3   1   3     1378.65     1429.85     34.55 o
  -2   1   3      285.00      281.07      8.10 o
  -1   1   3      366.61      374.98     10.70 o
   0   1   3       50.05       31.13      1.41 o
   9   1   3        1.75        2.00      0.45 o
  10   1   3       60.60       58.24      3.12 o
  11   1   3      140.92      136.97      3.54 o
  12   1   3       55.34       55.28      1.86 o
  13   1   3      140.80      134.15      3.54 o
  14   1   3       49.70       47.29      1.89 o
  15   1   3       27.83       27.90      1.50 o
  16   1   3       68.45       69.22      2.67 o
  17   1   3       29.55       31.18      1.71 o
  18   1   3        7.95        9.66      1.63 o
  19   1   3        7.27        8.92      1.63 o
  20   1   3       28.74       31.20      2.75 o
 -17   2   3        2.07        1.23      0.68 o
 -16   2   3       27.95       27.38      1.67 o
 -15   2   3       53.66       54.42      2.07 o
 -14   2   3       39.85       38.21      1.25 o
 -13   2   3       24.82       24.29      0.94 o
 -12   2   3       58.55       58.22      1.30 o
 -11   2   3       57.19       54.83      1.51 o
 -10   2   3       98.46       97.64      1.71 o
  -9   2   3      173.83      179.48      3.24 o
  -8   2   3      128.87      142.76      2.22 o
  -7   2   3      175.52      159.59      5.20 o
  -6   2   3      369.08      358.86     10.62 o
  -5   2   3       17.64       16.27      1.11 o
  -4   2   3      364.19      393.11     11.14 o
  -3   2   3      212.84      225.27      6.91 o
  -2   2   3       44.48       48.00      2.08 o
  -1   2   3      496.46      523.87     15.45 o
   0   2   3      478.25      534.34     15.38 o
   1   2   3       10.48       10.10      0.97 o
   9   2   3       97.52       98.25      2.20 o
  10   2   3        8.86        8.49      0.60 o
  11   2   3       29.03       28.63      1.07 o
  12   2   3       82.82       83.55      2.50 o
  13   2   3       35.81       37.15      1.58 o
  14   2   3      180.09      177.97      4.46 o
  15   2   3        9.95        9.81      1.41 o
  16   2   3        5.73        5.87      1.19 o
  17   2   3        4.73        5.28      1.26 o
  18   2   3       28.00       29.42      2.53 o
  19   2   3        7.42        7.13      1.56 o
  20   2   3       12.06       10.77      1.78 o
 -18   3   3        1.41       -0.07      1.04 o
 -17   3   3       30.84       32.47      2.53 o
 -16   3   3       12.44       13.17      1.18 o
 -15   3   3       17.33       18.25      1.30 o
 -14   3   3      102.53      106.63      3.07 o
 -13   3   3       60.38       62.19      1.75 o
 -12   3   3       20.65       20.74      0.96 o
 -11   3   3       97.68      103.08      2.70 o
 -10   3   3      138.40      145.81      3.02 o
  -9   3   3        3.79        8.69      0.60 o
  -8   3   3      191.86      195.25      3.79 o
  -7   3   3      213.29      213.95      4.10 o
  -6   3   3       92.90      135.03      3.31 o
  -5   3   3      729.00      753.74     21.47 o
  -4   3   3      402.81      391.32     11.74 o
  -3   3   3        6.42        4.68      0.82 o
  -2   3   3      467.07      474.24     14.04 o
  -1   3   3      229.18      250.31      8.02 o
   0   3   3      281.77      301.35      9.44 o
   1   3   3      242.27      227.42      7.50 o
   2   3   3      106.09      112.04      4.31 o
   7   3   3      128.41      125.42      3.72 o
   8   3   3       65.77       65.30      1.85 o
   9   3   3       55.39       60.29      3.42 o
  10   3   3       82.59       77.60      2.47 o
  11   3   3       38.98       37.67      1.70 o
  12   3   3      199.88      198.89      7.13 o
  13   3   3       97.78       93.84      4.23 o
  14   3   3        7.17        7.80      1.41 o
  15   3   3       46.78       51.12      2.97 o
  16   3   3        8.37        9.73      1.56 o
  17   3   3       12.24       15.31      1.86 o
  18   3   3       10.87       14.41      1.93 o
  19   3   3        8.00        9.21      1.71 o
 -18   4   3        2.87        2.15      1.11 o
 -17   4   3       45.65       50.52      3.05 o
 -16   4   3       24.65       22.88      2.01 o
 -15   4   3        9.13        9.26      1.05 o
 -14   4   3      123.66      120.36      4.20 o
 -13   4   3       94.01       92.25      2.38 o
 -12   4   3       87.91       87.83      2.29 o
 -11   4   3       79.70       80.77      2.12 o
 -10   4   3       77.54       74.52      1.98 o
  -9   4   3       34.49       38.00      1.34 o
  -8   4   3      216.42      215.28      4.31 o
  -7   4   3      233.76      229.28      7.57 o
  -6   4   3      114.93      111.38      3.19 o
  -5   4   3      342.05      329.61      7.59 o
  -4   4   3       86.72       87.89      3.64 o
  -3   4   3       56.91       55.28      2.75 o
  -2   4   3      794.71      788.96     23.63 o
  -1   4   3      366.92      366.06     11.74 o
   0   4   3       68.04       64.56      3.12 o
   1   4   3      530.01      494.82     15.90 o
   2   4   3      134.19      119.84      5.13 o
   3   4   3      194.65      175.42      6.84 o
   4   4   3      107.05      115.16      5.20 o
   5   4   3      105.86      104.54      5.05 o
   6   4   3      257.13      266.29      6.54 o
   7   4   3      381.75      374.64      7.36 o
   8   4   3        0.19        0.00      0.40 o
   9   4   3       29.04       29.50      1.82 o
  10   4   3      313.95      306.66     11.44 o
  11   4   3       43.27       44.03      1.97 o
  12   4   3       19.76       18.43      2.15 o
  13   4   3      104.85      106.17      4.90 o
  14   4   3        1.10        0.67      1.04 o
  15   4   3       16.11       21.92      2.38 o
  16   4   3       20.22       25.86      2.38 o
  17   4   3        4.28        4.90      1.41 o
  18   4   3        7.59        7.95      1.56 o
 -18   5   3        5.30        6.09      1.41 o
 -17   5   3        1.97        1.26      1.04 o
 -16   5   3       11.67       12.26      1.63 o
 -15   5   3       59.92       69.32      3.42 o
 -14   5   3       73.14       77.59      2.69 o
 -13   5   3       48.74       51.15      3.57 o
 -12   5   3       67.93       67.92      2.46 o
 -11   5   3       35.77       35.96      1.78 o
 -10   5   3       12.61       11.00      2.01 o
  -9   5   3       37.64       37.93      3.57 o
  -8   5   3       60.26       57.57      2.28 o
  -7   5   3       82.02       81.06      2.78 o
  -6   5   3      109.87      112.68      3.46 o
  -5   5   3       93.36       91.56      2.99 o
  -4   5   3       58.36       54.99      2.23 o
  -3   5   3       48.62       47.06      2.07 o
  -2   5   3      161.25      162.73      4.47 o
  -1   5   3      155.90      144.13      4.15 o
   0   5   3      306.56      288.02      7.01 o
   1   5   3      302.35      290.41     10.96 o
   2   5   3       59.59       62.29      2.37 o
   3   5   3       46.59       43.19      1.98 o
   4   5   3       44.43       41.41      1.98 o
   5   5   3       83.46       84.45      2.96 o
   6   5   3       20.79       19.17      2.45 o
   7   5   3       87.72       86.80      3.13 o
   8   5   3      175.58      173.90      5.21 o
   9   5   3        3.69        3.38      0.77 o
  10   5   3       10.43       10.89      1.75 o
  11   5   3        2.04        1.30      0.69 o
  12   5   3        1.51        0.59      1.26 o
  13   5   3       23.75       26.52      2.82 o
  14   5   3       34.48       38.86      3.12 o
  15   5   3       25.17       25.04      2.67 o
  16   5   3        2.33        3.34      1.41 o
  17   5   3       13.97       12.70      1.86 o
 -16   6   3       18.40       17.53      1.93 o
 -15   6   3       55.41       66.20      3.42 o
 -14   6   3       24.17       24.33      1.68 o
 -13   6   3       37.17       42.13      3.60 o
 -12   6   3      101.71      108.64      3.50 o
 -11   6   3        9.61        9.37      1.15 o
 -10   6   3       17.70       19.53      2.86 o
  -9   6   3       99.93      105.39      3.53 o
  -8   6   3       35.03       31.88      1.89 o
  -7   6   3       59.20       57.65      2.51 o
  -6   6   3      109.47      106.49      3.61 o
  -5   6   3       24.39       22.85      1.67 o
  -4   6   3       25.46       25.79      5.35 o
  -3   6   3      140.93      136.54      4.33 o
  -2   6   3       63.94       60.26      2.93 o
  -1   6   3       79.28       76.79      2.99 o
   0   6   3      208.67      205.08      5.74 o
   1   6   3        6.62        4.75      1.02 o
   2   6   3       77.04       74.69      4.31 o
   3   6   3      157.03      157.32      4.77 o
   4   6   3        2.82        1.71      0.85 o
   5   6   3       61.88       64.43      4.49 o
   6   6   3       99.33      101.85      3.67 o
   7   6   3       13.72       12.97      1.60 o
   8   6   3       38.33       40.12      1.83 o
   9   6   3        5.57       15.50      1.30 o
  10   6   3       37.93       34.99      3.64 o
  11   6   3       11.47       10.83      1.26 o
  12   6   3       25.63       30.91      3.05 o
  13   6   3        1.56        2.08      1.49 o
  14   6   3        7.50       10.18      2.01 o
  15   6   3       13.73       14.27      2.15 o
 -14   7   3       12.32       12.70      1.63 o
 -13   7   3        4.22        4.08      1.04 o
 -12   7   3       20.57       21.61      2.97 o
 -11   7   3       14.71       17.46      3.94 o
 -10   7   3       13.76       15.75      1.75 o
  -9   7   3       34.99       41.04      2.20 o
  -8   7   3       31.32       31.54      2.45 o
  -7   7   3       50.14       56.03      2.63 o
  -6   7   3        7.75        7.95      1.26 o
  -5   7   3       18.57       18.88      1.76 o
  -4   7   3        4.84        8.40      1.78 o
  -3   7   3        3.54        4.52      1.10 o
  -2   7   3       16.84       19.72      1.86 o
  -1   7   3       29.50       28.10      2.07 o
   0   7   3       32.18       32.45      3.34 o
   1   7   3       69.19       74.17      3.24 o
   2   7   3       45.58       50.23      5.02 o
   3   7   3       18.24       22.62      1.98 o
   4   7   3       10.23       10.64      1.53 o
   5   7   3       58.00       63.83      2.99 o
   6   7   3       18.79       22.13      3.94 o
   7   7   3       10.81       10.71      1.14 o
   8   7   3       47.70       45.19      8.06 o
   9   7   3        2.09        2.14      0.78 o
  10   7   3        5.16        4.80      1.02 o
  11   7   3        3.63        5.42      1.78 o
  12   7   3        4.46        7.28      1.93 o
  13   7   3        2.21        0.07      1.56 o
 -11   8   3        7.46        9.03      1.23 o
 -10   8   3       15.52       18.58      1.68 o
  -9   8   3       10.33       11.37      2.30 o
  -8   8   3       13.73       15.30      1.59 o
  -7   8   3       23.40       23.15      1.94 o
  -6   8   3        0.70        0.75      0.89 o
  -5   8   3       27.28       27.68      2.34 o
  -4   8   3       33.02       35.41      2.49 o
  -3   8   3       12.43       10.23      1.49 o
  -2   8   3       18.08       21.16      3.42 o
  -1   8   3       18.37       19.13      2.02 o
   0   8   3        8.47        9.28      2.60 o
   1   8   3        7.46        8.53      2.38 o
   2   8   3        3.61        3.84      1.21 o
   3   8   3       21.40       27.24      2.31 o
   4   8   3       53.17       59.84      3.11 o
   5   8   3       17.41       21.67      3.34 o
   6   8   3        5.06        4.23      0.92 o
   7   8   3        2.09        2.80      1.41 o
   8   8   3        4.63        4.98      1.04 o
   9   8   3        2.78        3.64      1.71 o
  10   8   3       14.03       17.76      2.45 o
  -6   9   3        2.98        4.91      1.18 o
  -5   9   3       18.94       25.18      2.05 o
  -4   9   3        6.74        7.96      1.42 o
  -3   9   3        4.66        9.20      1.50 o
  -2   9   3       17.60       21.82      2.12 o
  -1   9   3        6.21        7.12      1.49 o
   0   9   3       12.31       11.56      1.61 o
   1   9   3        6.55        8.09      1.50 o
   2   9   3       11.67       14.33      2.56 o
   3   9   3        2.81        2.65      1.22 o
   4   9   3        5.58        7.01      1.45 o
   5   9   3        2.90        4.48      1.30 o
 -18   0   4       21.10       15.75      1.71 o
 -17   0   4       91.79       95.17      3.94 o
 -16   0   4      119.54      117.91      4.61 o
 -15   0   4      159.64      149.05      4.08 o
 -14   0   4      372.88      352.07      7.98 o
 -13   0   4        7.50        8.75      0.82 o
 -12   0   4       94.96       99.06      2.50 o
 -11   0   4      419.07      401.11      7.52 o
 -10   0   4       79.67       83.47      2.20 o
  -9   0   4      484.02      506.04     14.27 o
  -8   0   4      440.70      501.28     13.97 o
  -7   0   4       35.87       33.58      1.34 o
  -6   0   4      715.70      776.92     21.17 o
  -5   0   4     2245.27     2628.78     69.99 o
  -4   0   4      301.16      352.17      9.58 o
   9   0   4      125.83      115.38      4.09 o
  10   0   4      438.41      427.65     12.93 o
  11   0   4      179.45      169.40      5.87 o
  12   0   4      110.34      101.86      3.94 o
  13   0   4      175.38      168.95      5.94 o
  14   0   4       19.15       19.76      1.71 o
  15   0   4       95.46       96.36      4.16 o
  16   0   4       15.23       15.45      1.78 o
  17   0   4      153.53      158.03      6.09 o
  18   0   4       88.69       89.45      4.09 o
 -17   1   4       73.58       74.17      2.68 o
 -16   1   4       78.47       78.68      2.04 o
 -15   1   4       39.00       39.31      1.71 o
 -14   1   4       85.60       83.70      2.34 o
 -13   1   4       12.72       11.92      0.71 o
 -12   1   4      247.32      242.51      3.55 o
 -11   1   4      115.29      124.62      2.14 o
 -10   1   4       58.64       60.82      1.30 o
  -9   1   4      387.99      361.23      6.95 o
  -8   1   4      165.44      170.67      2.96 o
  -7   1   4       32.21       31.13      1.41 o
  -6   1   4       27.07       26.38      1.19 o
  -5   1   4      374.01      369.55     10.48 o
  -4   1   4      303.86      314.13      8.99 o
  -3   1   4     1026.51     1093.36     30.02 o
  -2   1   4     1188.06     1329.99     36.03 o
  -1   1   4      153.03      164.94      4.98 o
   0   1   4      585.79      615.25     16.94 o
   1   1   4      615.73      670.38     18.72 o
   9   1   4      218.88      217.36      4.86 o
  10   1   4      110.85      110.66      2.38 o
  11   1   4      103.33      101.49      2.78 o
  12   1   4      161.77      156.61      3.86 o
  13   1   4       22.43       22.26      1.18 o
  14   1   4        4.44        4.16      0.71 o
  15   1   4      196.07      186.47      4.68 o
  16   1   4       40.11       38.05      1.79 o
  17   1   4       24.46       26.60      2.30 o
  18   1   4       20.09       21.99      2.23 o
  19   1   4       18.90       14.12      1.93 o
 -18   2   4       17.44       18.28      2.30 o
 -17   2   4       14.22       13.37      2.97 o
 -16   2   4       92.66       88.94      3.01 o
 -15   2   4       31.04       31.62      1.52 o
 -14   2   4       64.49       63.04      2.13 o
 -13   2   4       95.93       93.54      2.65 o
 -12   2   4       56.60       55.53      3.20 o
 -11   2   4        6.07        6.30      0.78 o
 -10   2   4      457.18      463.85     13.01 o
  -9   2   4      124.37      114.97      2.75 o
  -8   2   4      278.95      286.91      6.09 o
  -7   2   4     1272.53     1254.06     34.47 o
  -6   2   4      200.67      195.92      6.32 o
  -5   2   4      119.97      120.06      4.09 o
  -4   2   4     1024.33     1030.72     29.50 o
  -3   2   4      624.10      726.63     20.36 o
  -2   2   4      712.23      786.88     22.14 o
  -1   2   4      988.45     1003.38     28.01 o
   0   2   4      593.75      643.12     18.87 o
   1   2   4      185.60      211.38      6.61 o
   2   2   4      767.06      801.29     22.44 o
   8   2   4      186.09      194.47      5.16 o
   9   2   4      171.26      166.26      4.22 o
  10   2   4      127.87      123.57      3.37 o
  11   2   4      132.69      128.08      3.90 o
  12   2   4        8.37        9.66      1.26 o
  13   2   4      116.89      112.34      4.38 o
  14   2   4       15.35       17.24      1.71 o
  15   2   4        6.36        5.50      1.19 o
  16   2   4       20.92       18.95      2.01 o
  17   2   4       23.39       27.34      2.30 o
  18   2   4        0.02       -0.30      0.89 o
  19   2   4        7.96        7.36      1.56 o
  20   2   4       18.82       21.40      2.38 o
 -19   3   4       20.88       15.90      2.15 o
 -18   3   4        0.95        0.22      0.89 o
 -17   3   4       28.47       26.52      2.30 o
 -16   3   4       42.31       44.19      2.71 o
 -15   3   4        9.30        9.45      0.96 o
 -14   3   4       54.19       54.48      1.99 o
 -13   3   4       33.25       31.18      1.44 o
 -12   3   4      158.89      160.90      3.26 o
 -11   3   4       86.09       92.02      2.13 o
 -10   3   4      516.13      511.25      8.90 o
  -9   3   4       58.58       55.34      1.48 o
  -8   3   4       75.08       72.20      1.73 o
  -7   3   4      301.16      284.66      5.89 o
  -6   3   4        6.51        6.07      0.89 o
  -5   3   4      283.68      259.59      8.47 o
  -4   3   4      503.48      520.90     15.53 o
  -3   3   4      276.61      293.47      9.29 o
  -2   3   4       82.85       83.96      3.49 o
  -1   3   4      504.53      517.33     15.16 o
   0   3   4      148.62      157.29      5.65 o
   1   3   4       69.90       78.16      3.42 o
   2   3   4      628.89      645.94     19.02 o
   3   3   4      432.82      455.35      9.25 o
   5   3   4      413.07      408.34     13.60 o
   6   3   4       14.81       15.16      1.86 o
   7   3   4       12.37       11.21      0.73 o
   8   3   4      233.92      237.39      4.89 o
   9   3   4       11.11       11.59      0.93 o
  10   3   4       91.17       84.29      2.68 o
  11   3   4      149.69      144.11      4.01 o
  12   3   4       40.96       43.68      2.93 o
  13   3   4       27.76       26.90      2.15 o
  14   3   4       11.59       12.33      1.63 o
  15   3   4        1.25        1.71      0.97 o
  16   3   4       12.91       14.27      1.78 o
  17   3   4       16.38       17.16      2.01 o
  18   3   4        8.23        7.06      1.49 o
  19   3   4        2.93        1.86      1.19 o
 -19   4   4        7.38        7.95      1.63 o
 -18   4   4        4.71        2.60      1.19 o
 -17   4   4        3.62        3.05      1.11 o
 -16   4   4        2.97        2.45      0.97 o
 -15   4   4        5.54        6.10      0.89 o
 -14   4   4       23.08       24.41      1.86 o
 -13   4   4       32.67       33.15      1.29 o
 -12   4   4       60.87       60.31      1.74 o
 -11   4   4       31.76       30.56      1.21 o
 -10   4   4       19.33       18.96      0.94 o
  -9   4   4      139.85      139.38      3.06 o
  -8   4   4       47.45       50.03      2.04 o
  -7   4   4       11.44       10.44      1.43 o
  -6   4   4       32.50       33.78      1.38 o
  -5   4   4       11.57       13.11      0.81 o
  -4   4   4       58.01       61.41      1.74 o
  -3   4   4      354.44      344.07      6.36 o
  -2   4   4       57.27       57.13      2.04 o
  -1   4   4       19.24       17.24      1.49 o
   0   4   4       60.61       62.56      3.05 o
   1   4   4      107.10       99.56      4.31 o
   2   4   4      210.00      202.76      7.43 o
   3   4   4       47.40       47.94      1.89 o
   4   4   4       93.96       88.66      4.31 o
   5   4   4       12.88       13.09      1.11 o
   6   4   4      322.18      313.53      7.55 o
   7   4   4       42.15       41.53      1.48 o
   8   4   4        3.46        4.48      0.63 o
   9   4   4       10.86       10.91      1.07 o
  10   4   4        2.47        2.62      0.67 o
  11   4   4        0.03       -0.22      0.52 o
  12   4   4       26.46       26.07      1.59 o
  13   4   4       16.81       20.43      2.15 o
  14   4   4        1.72       -0.07      1.04 o
  15   4   4        7.93        8.10      1.49 o
  16   4   4        4.56        7.36      1.41 o
  17   4   4        0.54       -0.37      0.89 o
  18   4   4       14.35       13.22      1.93 o
 -18   5   4        1.14        1.63      1.11 o
 -17   5   4        7.69        6.24      1.34 o
 -16   5   4        3.53        3.94      1.11 o
 -15   5   4       11.28       10.70      1.49 o
 -14   5   4       59.80       61.58      5.39 o
 -13   5   4       16.10       18.17      2.08 o
 -12   5   4       27.65       26.21      1.48 o
 -11   5   4       36.09       36.21      2.19 o
 -10   5   4       32.96       34.56      1.70 o
  -9   5   4        5.29        5.10      0.80 o
  -8   5   4       21.56       21.08      1.36 o
  -7   5   4       57.72       59.24      2.26 o
  -6   5   4       54.33       53.78      2.15 o
  -5   5   4      163.19      156.44      4.30 o
  -4   5   4       68.57       63.78      2.41 o
  -3   5   4       35.37       34.87      2.45 o
  -2   5   4      168.68      161.98      4.49 o
  -1   5   4      156.29      147.39      4.15 o
   0   5   4      118.72      110.76      3.36 o
   1   5   4       52.71       49.01      2.08 o
   2   5   4        7.23        7.94      0.98 o
   3   5   4       72.14       66.41      2.82 o
   4   5   4      119.64      122.54      6.02 o
   5   5   4       50.43       48.21      2.14 o
   6   5   4       22.74       20.13      2.01 o
   7   5   4        9.03        9.06      1.41 o
   8   5   4      125.78      131.93      3.38 o
   9   5   4       21.75       22.75      1.33 o
  10   5   4       17.53       17.41      1.56 o
  11   5   4        4.76        4.29      1.08 o
  12   5   4       11.50       10.36      2.34 o
  13   5   4       11.84       14.04      2.08 o
  14   5   4        4.66        3.71      1.41 o
  15   5   4       11.96       11.74      1.93 o
  16   5   4        1.21        2.75      1.26 o
  17   5   4        3.65        2.60      1.26 o
 -16   6   4        3.62        4.68      1.19 o
 -15   6   4        1.29        2.38      1.04 o
 -14   6   4        0.19        0.97      0.89 o
 -13   6   4        0.97        0.96      0.70 o
 -12   6   4        0.99        0.64      0.70 o
 -11   6   4       12.64       13.74      1.49 o
 -10   6   4        6.85        6.54      0.98 o
  -9   6   4        0.25       -0.05      0.59 o
  -8   6   4        4.12        3.99      1.75 o
  -7   6   4       29.79       29.37      1.78 o
  -6   6   4        0.13       -0.40      0.60 o
  -5   6   4       13.33       14.10      1.42 o
  -4   6   4       31.31       28.77      2.82 o
  -3   6   4       34.58       34.15      1.92 o
  -2   6   4       15.06       12.85      1.39 o
  -1   6   4       49.22       50.04      2.30 o
   0   6   4       19.56       17.88      1.57 o
   1   6   4       26.21       23.27      1.69 o
   2   6   4        3.47        3.84      0.91 o
   3   6   4        1.19        1.01      0.73 o
   4   6   4        4.86        4.74      1.04 o
   5   6   4       37.37       39.22      2.17 o
   6   6   4        3.30        3.73      0.99 o
   7   6   4       33.34       32.24      2.12 o
   8   6   4        1.44        1.73      0.65 o
   9   6   4        0.09        0.43      0.67 o
  10   6   4        5.85        6.42      1.23 o
  11   6   4        1.02       -0.74      0.74 o
  12   6   4        3.44        3.86      1.56 o
  13   6   4        1.98       -0.52      1.26 o
  14   6   4        1.66        0.67      1.26 o
  15   6   4        5.52        7.50      1.71 o
 -14   7   4        1.68        2.01      1.04 o
 -13   7   4        7.47        8.41      1.05 o
 -12   7   4        4.81        3.93      1.00 o
 -11   7   4       43.41       47.71      2.20 o
 -10   7   4        0.38       -0.74      0.74 o
  -9   7   4       45.44       51.70      2.41 o
  -8   7   4       12.46       14.11      1.48 o
  -7   7   4       32.68       34.27      2.06 o
  -6   7   4        4.23        3.92      1.49 o
  -5   7   4       26.49       24.98      2.01 o
  -4   7   4        6.83        7.48      1.20 o
  -3   7   4       13.63       12.26      1.50 o
  -2   7   4       34.25       33.36      2.93 o
  -1   7   4       12.65       14.58      1.62 o
   0   7   4       47.51       48.04      2.54 o
   1   7   4       32.20       30.08      2.12 o
   2   7   4       20.81       20.21      1.87 o
   3   7   4       27.78       30.39      3.19 o
   4   7   4       39.40       33.56      2.26 o
   5   7   4       28.39       35.90      2.34 o
   6   7   4       39.01       36.68      3.53 o
   7   7   4        4.39        3.81      0.81 o
   8   7   4        5.12        4.85      0.89 o
   9   7   4       12.18       11.31      1.35 o
  10   7   4        5.89        8.39      1.45 o
  11   7   4        6.80        7.28      1.86 o
  12   7   4        9.75        9.44      2.08 o
  13   7   4        0.26        0.07      1.34 o
 -11   8   4        8.74       11.92      1.28 o
 -10   8   4       11.20       10.28      1.27 o
  -9   8   4       40.96       42.65      2.97 o
  -8   8   4        1.56        1.02      0.93 o
  -7   8   4        9.26       11.00      1.43 o
  -6   8   4        0.26        0.66      0.84 o
  -5   8   4        0.22       -0.48      0.79 o
  -4   8   4        1.63        0.17      0.92 o
  -3   8   4        5.93        5.33      1.20 o
  -2   8   4        9.29        9.25      2.41 o
  -1   8   4        0.52        0.04      1.26 o
   0   8   4       11.35       11.81      1.59 o
   1   8   4       12.82       14.57      1.78 o
   2   8   4       15.04       17.37      1.87 o
   3   8   4       47.61       53.39      2.91 o
   4   8   4        9.49       11.71      3.23 o
   5   8   4       12.54       13.77      1.77 o
   6   8   4       22.61       24.80      3.10 o
   7   8   4       12.05       13.14      1.30 o
   8   8   4        0.81       -0.05      0.70 o
   9   8   4        3.03        3.03      1.08 o
  10   8   4        3.02        4.53      1.71 o
  -5   9   4        0.61        0.71      1.67 o
  -4   9   4       20.96       24.37      2.02 o
  -3   9   4        5.31        4.54      1.20 o
  -2   9   4        3.56        3.32      1.41 o
  -1   9   4        5.07        8.40      1.97 o
   0   9   4        1.27        1.19      1.02 o
   1   9   4        6.99        8.02      1.44 o
   2   9   4       15.56       18.55      1.94 o
   3   9   4        4.93        5.00      1.32 o
   4   9   4        3.05        1.16      1.11 o
 -18   1   5       30.70       23.03      2.75 o
 -17   1   5       88.16       87.40      2.89 o
 -16   1   5       22.26       21.71      1.36 o
 -15   1   5       70.67       69.97      2.34 o
 -14   1   5       12.28       11.05      1.08 o
 -13   1   5       35.61       35.32      1.49 o
 -12   1   5       15.99       15.09      0.54 o
 -11   1   5       63.79       56.16      1.31 o
 -10   1   5        4.81        7.13      0.48 o
  -9   1   5      124.94      114.65      2.68 o
  -8   1   5      298.13      308.18      8.99 o
  -7   1   5      168.24      191.91      5.72 o
  -5   1   5      237.23      236.34      6.98 o
  -4   1   5      686.79      770.31     21.47 o
  -3   1   5      152.97      144.66      4.46 o
  -2   1   5     1120.05     1249.53     34.62 o
  -1   1   5       35.75       25.78      1.26 o
   0   1   5      215.63      237.68      7.13 o
   1   1   5     1180.34     1308.60     36.18 o
   8   1   5       61.14       61.02      1.80 o
   9   1   5       63.14       63.73      1.51 o
  10   1   5      200.30      195.11      4.96 o
  11   1   5      101.04       99.25      2.25 o
  12   1   5        3.84        3.46      0.58 o
  13   1   5       40.40       39.13      1.52 o
  14   1   5       12.53       12.70      1.41 o
  15   1   5       32.19       33.66      2.23 o
  16   1   5       30.91       29.72      2.23 o
  17   1   5        2.77        1.86      1.04 o
  18   1   5        7.21        7.80      1.49 o
 -19   2   5       40.75       37.45      3.27 o
 -18   2   5       20.52       20.13      2.38 o
 -17   2   5       10.24        9.69      1.07 o
 -16   2   5       18.84       19.06      1.29 o
 -15   2   5       27.25       28.30      1.44 o
 -14   2   5       37.90       39.48      1.60 o
 -13   2   5       74.50       74.73      2.07 o
 -12   2   5        3.02        1.66      0.51 o
 -11   2   5      172.67      171.07      7.96 o
 -10   2   5      250.55      249.35      4.41 o
  -9   2   5       95.88       88.93      2.07 o
  -8   2   5      116.01       98.48      2.38 o
  -7   2   5       17.67       18.35      1.19 o
  -6   2   5        7.82       10.48      0.89 o
  -5   2   5       87.47       91.01      3.34 o
  -4   2   5      128.39      129.43      4.46 o
  -3   2   5       18.24       19.91      1.34 o
  -2   2   5      722.57      799.59     22.36 o
  -1   2   5      452.99      474.02     14.12 o
   0   2   5      160.32      175.94      5.94 o
   1   2   5      256.94      267.17      8.54 o
   2   2   5      196.87      181.36      6.24 o
   3   2   5      152.67      171.70      5.13 o
   7   2   5       60.89       69.67      1.82 o
   8   2   5       21.50       21.73      0.94 o
   9   2   5       13.86       17.09      0.86 o
  10   2   5       31.58       32.29      1.60 o
  11   2   5        8.04        6.72      0.74 o
  12   2   5        3.98        4.68      0.97 o
  13   2   5      216.92      217.47      7.43 o
  14   2   5       84.01       81.13      3.57 o
  15   2   5        9.52        8.62      1.34 o
  16   2   5        7.41        8.84      1.41 o
  17   2   5        6.72        8.40      1.49 o
  18   2   5        1.62        3.71      1.19 o
  19   2   5        2.93        3.79      1.26 o
 -20   3   5       11.36       11.14      2.01 o
 -19   3   5        0.82        1.19      1.11 o
 -18   3   5       46.73       52.75      3.34 o
 -17   3   5       43.95       50.45      3.05 o
 -16   3   5       16.02       16.76      1.29 o
 -15   3   5       56.36       56.43      2.07 o
 -14   3   5       51.72       54.94      1.99 o
 -13   3   5       21.56       21.10      1.19 o
 -12   3   5      129.83      127.48      3.30 o
 -11   3   5       94.18       98.21      3.08 o
 -10   3   5      102.88      107.08      2.91 o
  -9   3   5      245.84      236.54      4.08 o
  -8   3   5       28.83       31.10      1.02 o
  -7   3   5       48.41       51.90      1.35 o
  -6   3   5      386.78      370.28     17.65 o
  -5   3   5      105.98      103.12      4.01 o
  -4   3   5      132.34      131.28      4.90 o
  -3   3   5      271.90      263.16      8.54 o
  -2   3   5       22.58       27.56      1.86 o
  -1   3   5      122.55      128.53      4.83 o
   0   3   5      511.20      537.61     16.20 o
   1   3   5      100.26      103.05      4.31 o
   2   3   5      257.97      257.29      8.62 o
   3   3   5      580.41      545.35     11.94 o
   4   3   5       42.99       48.99      2.02 o
   5   3   5      117.63      105.54      3.02 o
   6   3   5      132.10      144.65      3.25 o
   7   3   5       20.62       18.09      0.93 o
   8   3   5      157.34      158.74      4.91 o
   9   3   5      114.35      115.28      2.99 o
  10   3   5        1.90        2.33      0.60 o
  11   3   5       17.95       19.03      1.23 o
  12   3   5       47.55       47.57      1.94 o
  13   3   5        7.56        8.40      1.34 o
  14   3   5        1.40        2.01      0.89 o
  15   3   5       43.60       41.98      2.60 o
  16   3   5        8.80        9.29      1.49 o
  17   3   5       10.93       12.93      1.71 o
  18   3   5       12.44       11.52      1.71 o
  19   3   5        0.03        0.74      1.11 o
 -19   4   5       14.20       10.10      1.78 o
 -18   4   5       24.25       26.38      2.38 o
 -17   4   5       10.14        7.80      1.41 o
 -16   4   5       29.37       32.54      2.30 o
 -15   4   5       17.81       19.83      1.45 o
 -14   4   5       20.29       20.24      1.29 o
 -13   4   5       54.94       56.72      2.03 o
 -12   4   5      309.74      308.32      5.66 o
 -11   4   5       77.08       74.93      1.93 o
 -10   4   5       12.49       11.18      0.76 o
  -9   4   5      219.41      212.84      4.20 o
  -8   4   5       91.57       87.60      2.16 o
  -7   4   5      134.98      129.28      2.87 o
  -6   4   5      277.27      262.99      5.05 o
  -5   4   5       78.96       74.60      1.94 o
  -4   4   5      349.60      334.72      6.20 o
  -3   4   5      318.98      301.44      5.63 o
  -2   4   5       38.84       35.83      1.24 o
  -1   4   5       34.38       32.02      1.18 o
   0   4   5      773.12      755.70     14.33 o
   1   4   5      124.09      114.75      2.75 o
   2   4   5      110.02      112.03      3.13 o
   3   4   5      366.79      349.97      8.07 o
   4   4   5       17.24       20.03      1.21 o
   5   4   5       58.59       53.40      2.97 o
   6   4   5      258.24      254.42      7.21 o
   7   4   5       57.60       58.01      1.87 o
   8   4   5      108.26      108.48      3.96 o
   9   4   5       78.67       79.47      2.34 o
  10   4   5        4.71        3.32      0.71 o
  11   4   5       49.62       53.02      2.15 o
  12   4   5       19.03       20.66      2.49 o
  13   4   5        0.41       -0.52      0.89 o
  14   4   5        3.26        3.34      1.19 o
  15   4   5       53.42       54.68      3.19 o
  16   4   5        5.53        4.53      1.34 o
  17   4   5       26.68       29.42      2.45 o
  18   4   5        0.73        0.52      1.04 o
 -18   5   5        8.74        7.21      1.49 o
 -17   5   5        0.52        0.30      0.89 o
 -16   5   5       13.29       15.08      1.78 o
 -15   5   5        6.27        7.13      1.26 o
 -14   5   5       16.09       15.17      1.29 o
 -13   5   5       10.92       14.18      2.27 o
 -12   5   5       10.99       10.30      0.84 o
 -11   5   5       72.48       71.23      2.00 o
 -10   5   5       49.86       49.39      1.63 o
  -9   5   5       50.54       49.16      1.94 o
  -8   5   5       59.79       60.35      2.22 o
  -7   5   5       96.64       88.76      2.88 o
  -6   5   5       98.91       93.95      5.05 o
  -5   5   5      193.06      180.97      4.78 o
  -4   5   5      194.42      183.95      4.86 o
  -3   5   5       63.97       57.34      2.18 o
  -2   5   5      135.08      128.88      3.70 o
  -1   5   5       98.13       92.60      2.99 o
   0   5   5        6.60        7.96      0.94 o
   1   5   5      116.57      109.56      3.35 o
   2   5   5       92.03       87.35      2.89 o
   3   5   5       44.54       40.14      3.27 o
   4   5   5       81.09       75.10      2.75 o
   5   5   5       59.98       61.88      3.49 o
   6   5   5       16.37       20.52      1.54 o
   7   5   5       87.66       87.57      2.57 o
   8   5   5      172.97      166.19      4.08 o
   9   5   5      106.69      103.22      3.58 o
  10   5   5       58.93       57.76      2.39 o
  11   5   5       19.98       20.19      3.27 o
  12   5   5       11.37       11.04      1.19 o
  13   5   5       12.66       13.15      1.93 o
  14   5   5       13.64       19.17      2.30 o
  15   5   5       11.19       12.48      1.86 o
  16   5   5        2.83        0.67      1.19 o
 -16   6   5        7.67        9.58      1.41 o
 -15   6   5        4.65        4.76      1.19 o
 -14   6   5       14.78       15.16      1.71 o
 -13   6   5       33.15       35.74      2.30 o
 -12   6   5        0.02       -0.25      0.59 o
 -11   6   5        5.62        6.68      0.93 o
 -10   6   5       11.93       14.03      1.29 o
  -9   6   5        6.92        8.45      1.78 o
  -8   6   5       33.15       34.50      1.82 o
  -7   6   5      135.21      132.64      6.24 o
  -6   6   5       82.98       80.99      2.94 o
  -5   6   5      176.66      167.39      4.75 o
  -4   6   5       37.10       31.52      1.86 o
  -3   6   5       36.98       38.64      2.00 o
  -2   6   5      180.46      168.46      4.85 o
  -1   6   5       15.73       16.30      1.78 o
   0   6   5       25.83       26.49      2.79 o
   1   6   5      257.88      249.55      6.51 o
   2   6   5       90.19       86.03      3.17 o
   3   6   5       13.85        9.54      1.23 o
   4   6   5       66.52       63.25      4.94 o
   5   6   5       27.26       28.76      1.94 o
   6   6   5       15.49       14.44      1.56 o
   7   6   5      155.28      152.74      5.38 o
   8   6   5       68.01       74.87      2.56 o
   9   6   5       44.75       43.51      3.92 o
  10   6   5      144.21      143.68     17.87 o
  11   6   5        4.14        5.24      1.00 o
  12   6   5        2.20        1.04      0.74 o
  13   6   5       37.28       36.55      2.97 o
  14   6   5        2.53        2.53      1.34 o
  15   6   5        5.40        6.46      1.56 o
 -14   7   5        6.41        5.50      1.19 o
 -13   7   5        4.12        3.71      1.04 o
 -12   7   5        4.76        5.72      0.91 o
 -11   7   5       21.57       23.51      1.57 o
 -10   7   5        8.19        8.67      1.10 o
  -9   7   5        6.30        7.29      1.05 o
  -8   7   5       19.27       20.70      1.62 o
  -7   7   5       11.82       11.29      1.89 o
  -6   7   5        3.31        3.60      0.89 o
  -5   7   5       57.10       58.43      2.65 o
  -4   7   5       78.55       76.04      3.07 o
  -3   7   5        8.17        8.78      1.67 o
  -2   7   5       39.85       37.42      2.20 o
  -1   7   5       15.90       18.35      2.64 o
   0   7   5        6.89        6.22      1.15 o
   1   7   5       18.56       19.28      1.78 o
   2   7   5       58.71       56.13      2.68 o
   3   7   5       56.37       60.97      4.64 o
   4   7   5       20.59       23.01      3.08 o
   5   7   5       45.42       51.75      2.69 o
   6   7   5       18.38       20.54      2.19 o
   7   7   5       12.41       11.60      1.17 o
   8   7   5       19.90       21.08      2.21 o
   9   7   5        3.08        2.81      1.34 o
  10   7   5       14.06       14.63      3.05 o
  11   7   5       28.74       27.51      5.65 o
  12   7   5        4.30        6.54      1.86 o
 -11   8   5        8.26        9.00      1.09 o
 -10   8   5        6.83        7.71      1.34 o
  -9   8   5       17.03       18.64      1.54 o
  -8   8   5        1.53        0.54      0.86 o
  -7   8   5       12.07       11.78      1.42 o
  -6   8   5       46.95       46.91      5.50 o
  -5   8   5        7.43        7.50      1.20 o
  -4   8   5        1.35        1.19      0.84 o
  -3   8   5       17.09       23.09      1.99 o
  -2   8   5        3.44        3.01      1.04 o
  -1   8   5       12.02       14.79      1.70 o
   0   8   5       40.14       45.73      2.57 o
   1   8   5        1.59        1.03      0.98 o
   2   8   5        7.14        7.32      1.36 o
   3   8   5       43.11       51.64      2.78 o
   4   8   5        0.66        0.01      0.98 o
   5   8   5       11.58       13.01      1.69 o
   6   8   5       18.12       21.19      2.25 o
   7   8   5        1.00        0.78      0.71 o
   8   8   5        4.08        5.71      1.43 o
   9   8   5       15.18       15.14      1.45 o
  -5   9   5        4.66        5.65      1.71 o
  -4   9   5        3.17        3.43      1.13 o
  -3   9   5       16.91       19.47      2.60 o
  -2   9   5       13.04       16.36      1.73 o
  -1   9   5        3.42        3.41      1.18 o
   0   9   5        5.75        6.42      1.32 o
   1   9   5        0.48        0.10      0.92 o
   2   9   5        0.14       -1.19      1.45 o
   3   9   5        9.16       10.80      1.54 o
 -17   0   6      152.71      153.94      7.06 o
 -16   0   6      151.10      146.66      6.61 o
 -15   0   6      271.40      279.01      6.58 o
 -14   0   6       10.72       11.31      0.82 o
 -13   0   6      186.09      182.06      3.97 o
 -12   0   6      221.79      222.33      4.77 o
 -11   0   6       61.69       62.01      1.67 o
 -10   0   6      288.58      293.20     12.30 o
  -9   0   6      282.83      290.80      6.14 o
  -8   0   6       52.88       64.24      1.49 o
  -7   0   6     1504.03     1520.27     40.94 o
   0   0   6     1535.38     1740.81    101.45 o
   1   0   6      481.79      575.65     15.97 o
   2   0   6     1230.09     1273.53     34.77 o
   8   0   6     1383.15     1396.06     29.29 o
   9   0   6      240.48      253.33      5.87 o
  10   0   6       84.30       83.11      2.43 o
  11   0   6      144.20      146.81      5.05 o
  12   0   6      109.60      110.93      4.23 o
  13   0   6       73.65       70.81      3.12 o
  14   0   6       88.63       89.75      3.64 o
 -19   1   6        2.33        2.75      1.49 o
 -18   1   6       16.59       17.01      2.53 o
 -17   1   6        9.51        9.84      0.98 o
 -16   1   6       11.72       12.83      2.12 o
 -15   1   6      124.94      127.93      4.83 o
 -14   1   6      216.26      214.95      3.96 o
 -13   1   6      177.33      172.83      3.15 o
 -12   1   6       67.99       67.06      1.58 o
 -11   1   6      109.43      104.66      2.03 o
 -10   1   6       34.47       31.13      1.29 o
  -9   1   6      303.20      313.59      7.73 o
  -8   1   6      224.41      216.53      5.61 o
  -7   1   6      667.23      709.98     19.32 o
  -4   1   6      315.54      290.28      8.32 o
  -3   1   6       46.12       26.97      1.19 o
  -1   1   6      374.59      409.75     11.96 o
   0   1   6      300.03      312.57      9.29 o
   1   1   6      377.19      416.66     12.18 o
   2   1   6      639.04      677.94     10.73 o
   7   1   6       74.67       70.39      2.01 o
   8   1   6       70.39       64.65      1.72 o
   9   1   6       29.13       29.62      1.19 o
  10   1   6       67.62       64.38      2.03 o
  11   1   6      165.29      163.20      4.21 o
  12   1   6       54.99       55.28      2.60 o
  13   1   6       36.42       40.64      2.23 o
  14   1   6       50.61       40.79      2.38 o
  15   1   6       10.01       10.25      1.34 o
  16   1   6        6.27        6.24      1.26 o
 -20   2   6       40.48       42.50      3.64 o
 -19   2   6        6.61        2.23      1.41 o
 -18   2   6       22.51       24.15      2.53 o
 -17   2   6       86.31       86.98      2.85 o
 -16   2   6       71.06       66.38      3.05 o
 -15   2   6       11.00       12.60      1.05 o
 -14   2   6      160.25      159.35      5.57 o
 -13   2   6      197.75      195.24      3.91 o
 -12   2   6      148.14      146.13      3.05 o
 -11   2   6      228.13      222.24      4.70 o
 -10   2   6      219.86      231.03      5.47 o
  -9   2   6      186.81      198.31      3.52 o
  -8   2   6      193.35      192.29      4.23 o
  -7   2   6       22.95       20.30      0.77 o
  -6   2   6      220.45      215.02      6.61 o
  -5   2   6      290.50      288.94      8.77 o
  -4   2   6      258.03      262.79      8.02 o
  -3   2   6       64.87       61.30      2.67 o
  -2   2   6      507.49      512.87     15.08 o
  -1   2   6      109.39      103.50      3.86 o
   0   2   6      588.70      559.98     16.72 o
   1   2   6      310.09      325.57     10.18 o
   2   2   6        3.07        2.82      0.74 o
   3   2   6      299.39      307.44      9.81 o
   5   2   6       62.36       61.44      3.34 o
   6   2   6      390.50      380.14      8.57 o
   7   2   6      248.09      242.43      4.85 o
   8   2   6       83.55       77.19      2.65 o
   9   2   6      108.21      106.11      2.61 o
  10   2   6      219.75      212.63      6.46 o
  11   2   6        2.97        3.14      0.57 o
  12   2   6       36.72       33.82      1.51 o
  13   2   6       46.19       45.02      2.45 o
  14   2   6        4.82        4.68      1.04 o
  15   2   6       50.62       52.75      2.82 o
  16   2   6       27.57       25.19      2.08 o
  17   2   6        5.89        4.83      1.19 o
 -20   3   6       31.02       33.88      3.12 o
 -19   3   6        7.41        6.61      1.63 o
 -18   3   6       11.99       12.26      1.78 o
 -17   3   6       32.34       34.77      2.53 o
 -16   3   6       46.40       49.71      2.02 o
 -15   3   6       22.01       26.53      1.56 o
 -14   3   6       62.67       62.85      2.12 o
 -13   3   6       53.96       50.93      2.15 o
 -12   3   6       44.02       47.40      2.71 o
 -11   3   6      194.51      198.94      4.24 o
 -10   3   6       40.70       39.74      1.30 o
  -9   3   6      186.05      183.76      3.24 o
  -8   3   6      215.78      222.39      3.82 o
  -7   3   6      145.46      137.99      2.55 o
  -6   3   6       92.06       94.30      5.94 o
  -5   3   6       89.10       85.96      2.35 o
  -4   3   6       14.97       10.62      1.19 o
  -3   3   6       33.12       38.86      2.23 o
  -2   3   6      720.87      743.94     21.55 o
  -1   3   6      146.34      162.12      5.87 o
   0   3   6      523.33      520.82     16.05 o
   1   3   6      242.72      241.24      8.25 o
   2   3   6      153.34      143.45      3.91 o
   3   3   6      119.99      152.30     10.47 o
   4   3   6      112.88      110.58      2.57 o
   5   3   6       17.04       17.43      2.56 o
   6   3   6       74.55       70.63      2.98 o
   7   3   6      111.56      113.21      2.92 o
   8   3   6        0.84        1.15      0.40 o
   9   3   6       36.88       35.14      1.88 o
  10   3   6       53.20       54.05      1.97 o
  11   3   6        6.56        5.93      1.11 o
  12   3   6       77.31       73.29      2.51 o
  13   3   6       43.31       40.64      2.45 o
  14   3   6        3.55        3.27      1.04 o
  15   3   6       94.97      107.43      4.38 o
  16   3   6        0.74        1.11      0.97 o
  17   3   6        7.54        7.88      1.41 o
  18   3   6       17.50       17.53      2.01 o
 -19   4   6        2.54        3.34      1.26 o
 -18   4   6       38.90       39.60      2.90 o
 -17   4   6        1.08        1.04      0.97 o
 -16   4   6       36.90       35.74      2.38 o
 -15   4   6        0.71        0.05      1.11 o
 -14   4   6       20.85       21.68      1.32 o
 -13   4   6       17.57       17.47      1.16 o
 -12   4   6       18.99       20.96      2.04 o
 -11   4   6       18.16       15.54      1.02 o
 -10   4   6        0.67        0.71      0.35 o
  -9   4   6       62.81       58.32      1.59 o
  -8   4   6       13.61       12.35      0.75 o
  -7   4   6      100.34       90.75      2.51 o
  -6   4   6       64.80       62.85      1.71 o
  -5   4   6       51.89       46.31      1.43 o
  -4   4   6      213.54      199.53      4.01 o
  -3   4   6      140.39      137.04      4.12 o
  -2   4   6      108.36      105.30      3.26 o
  -1   4   6        8.09        8.10      0.66 o
   0   4   6        5.96        6.36      0.97 o
   1   4   6      165.00      168.10      6.02 o
   2   4   6       71.89       70.76      1.98 o
   3   4   6       83.20       76.25      2.53 o
   4   4   6       14.99       12.77      2.27 o
   5   4   6       56.42       53.56      2.14 o
   6   4   6       50.02       52.91      2.19 o
   7   4   6       37.90       39.24      2.79 o
   8   4   6        0.77        0.78      0.46 o
   9   4   6       36.59       37.25      1.60 o
  10   4   6       20.59       21.55      1.28 o
  11   4   6       55.95       51.00      5.94 o
  12   4   6       31.71       29.56      3.19 o
  13   4   6       43.36       46.51      2.82 o
  14   4   6       30.46       34.25      2.45 o
  15   4   6        3.47        3.64      1.19 o
  16   4   6        5.08        4.83      1.34 o
  17   4   6        2.14        1.49      1.04 o
 -18   5   6       10.35        7.36      1.49 o
 -17   5   6        7.59        9.21      1.41 o
 -16   5   6       25.40       26.23      2.08 o
 -15   5   6        3.53        2.30      0.97 o
 -14   5   6       33.07       33.06      2.15 o
 -13   5   6        3.18        2.01      0.62 o
 -12   5   6        5.75        6.47      1.37 o
 -11   5   6       26.22       26.02      1.15 o
 -10   5   6       86.44       87.18      2.60 o
  -9   5   6       31.22       29.41      1.20 o
  -8   5   6       14.39       14.45      0.93 o
  -7   5   6       79.21       77.19      2.09 o
  -6   5   6       38.49       38.17      1.41 o
  -5   5   6       62.56       58.18      1.84 o
  -4   5   6       98.00       99.90      3.02 o
  -3   5   6       24.96       22.16      1.60 o
  -2   5   6      130.28      119.27      5.02 o
  -1   5   6      122.92      114.90      3.36 o
   0   5   6       49.86       47.15      1.94 o
   1   5   6       12.86       12.08      1.34 o
   2   5   6      101.67       94.05      3.90 o
   3   5   6       57.47       53.09      2.18 o
   4   5   6       43.53       40.19      1.91 o
   5   5   6      141.35      140.81      4.16 o
   6   5   6        2.04        1.85      1.41 o
   7   5   6        2.12        2.77      0.61 o
   8   5   6       78.17       77.83      2.46 o
   9   5   6       20.66       21.62      2.12 o
  10   5   6        1.47        0.86      0.67 o
  11   5   6       55.90       53.76      6.91 o
  12   5   6       20.10       20.77      3.97 o
  13   5   6       10.10        9.51      1.71 o
  14   5   6       24.73       25.41      2.38 o
  15   5   6        3.82        3.79      1.26 o
  16   5   6        3.06        2.38      1.19 o
 -16   6   6        0.65       -0.15      0.82 o
 -15   6   6        0.14        1.04      0.82 o
 -14   6   6       12.81        9.06      1.34 o
 -13   6   6        2.26        1.71      0.89 o
 -12   6   6        1.91        4.83      0.97 o
 -11   6   6       18.06       21.53      1.32 o
 -10   6   6        0.66        1.03      0.59 o
  -9   6   6       23.65       31.25      1.78 o
  -8   6   6       16.16       17.15      1.33 o
  -7   6   6        5.87        6.45      0.94 o
  -6   6   6        2.75        3.04      0.74 o
  -5   6   6       26.96       25.29      1.60 o
  -4   6   6       12.53       11.98      1.23 o
  -3   6   6        9.34        9.05      1.10 o
  -2   6   6       15.34       14.25      1.36 o
  -1   6   6       19.83       17.30      1.46 o
   0   6   6        2.23        6.95      2.53 o
   1   6   6        3.72        4.33      0.89 o
   2   6   6        1.30        0.79      0.78 o
   3   6   6       10.91       10.93      1.27 o
   4   6   6       12.60       12.90      1.37 o
   5   6   6        0.39        0.44      0.75 o
   6   6   6       29.28       33.47      2.16 o
   7   6   6       12.35       11.79      1.12 o
   8   6   6        7.80        7.92      0.97 o
   9   6   6       15.91       29.51      2.35 o
  10   6   6        4.59        5.71      1.04 o
  11   6   6        7.88        7.69      1.12 o
  12   6   6        5.34        5.29      0.99 o
  13   6   6        2.21        1.26      1.19 o
  14   6   6        1.23        0.15      1.11 o
 -14   7   6        4.97        5.13      1.19 o
 -13   7   6       11.99       11.29      1.49 o
 -12   7   6        3.23        2.97      1.04 o
 -11   7   6        2.93        3.19      1.04 o
 -10   7   6        5.84        8.58      1.05 o
  -9   7   6        2.39        2.97      0.93 o
  -8   7   6        0.07       -0.15      0.64 o
  -7   7   6       17.51       18.85      1.52 o
  -6   7   6        3.76        4.00      0.92 o
  -5   7   6        3.02        4.50      1.00 o
  -4   7   6       25.63       24.41      1.76 o
  -3   7   6       26.46       26.13      1.81 o
  -2   7   6        5.61        6.79      1.12 o
  -1   7   6       94.59       94.63      4.61 o
   0   7   6       13.35       11.48      2.15 o
   1   7   6       37.11       33.52      2.60 o
   2   7   6        3.74        4.42      1.09 o
   3   7   6        6.19        6.00      1.18 o
   4   7   6        0.85       -0.22      0.80 o
   5   7   6       40.30       43.40      2.71 o
   6   7   6        1.63        3.52      1.12 o
   7   7   6       15.58       15.60      2.64 o
   8   7   6       43.48       43.99      3.85 o
   9   7   6        6.10        6.23      1.00 o
  10   7   6        1.71        0.95      0.74 o
  11   7   6       23.91       16.79      1.93 o
  12   7   6        6.41        8.47      1.78 o
 -10   8   6        0.58        1.78      0.97 o
  -9   8   6        3.87        4.98      0.91 o
  -8   8   6        1.71        1.19      0.77 o
  -7   8   6       13.10       14.51      2.64 o
  -6   8   6        5.95        6.07      2.34 o
  -5   8   6        5.42        4.70      1.30 o
  -4   8   6       14.09       15.52      3.60 o
  -3   8   6       40.11       42.41      2.39 o
  -2   8   6       10.17       12.13      2.30 o
  -1   8   6       21.58       21.02      1.87 o
   0   8   6       10.38        9.90      1.43 o
   1   8   6       34.34       32.59      2.21 o
   2   8   6        7.78        7.25      1.33 o
   3   8   6        3.28        3.41      1.09 o
   4   8   6        9.77        9.08      1.44 o
   5   8   6       11.35       11.25      1.62 o
   6   8   6       13.71       13.61      2.45 o
   7   8   6        2.23        2.61      0.81 o
   8   8   6        5.01        6.65      1.43 o
  -3   9   6        3.29        5.20      1.14 o
  -2   9   6        6.26        8.79      1.35 o
  -1   9   6        9.97       10.73      1.52 o
   0   9   6        2.71        6.45      1.26 o
   1   9   6        7.56       10.64      1.53 o
 -20   1   7        1.24        0.74      1.49 o
 -19   1   7       21.84       24.15      2.82 o
 -18   1   7       35.73       36.26      3.27 o
 -17   1   7       41.12       41.14      3.75 o
 -16   1   7       89.82       90.18      3.26 o
 -15   1   7       62.89       60.15      1.65 o
 -14   1   7       69.39       68.22      2.59 o
 -13   1   7       90.58       89.91      2.03 o
 -12   1   7      149.85      147.51      3.05 o
 -11   1   7      177.39      174.61      3.85 o
 -10   1   7       21.68       25.75      0.81 o
  -9   1   7      419.29      420.02      6.62 o
  -8   1   7      264.20      274.36      4.85 o
  -7   1   7      405.79      416.44     11.59 o
  -6   1   7      101.03       97.18      3.05 o
  -5   1   7      317.91      310.04      8.69 o
  -4   1   7      330.65      328.62      9.29 o
  -3   1   7      689.62      656.71     18.20 o
  -2   1   7      223.61      216.20      6.46 o
   1   1   7      214.97      210.34      6.69 o
   2   1   7       69.51       58.32      2.53 o
   3   1   7      108.73      113.49      2.43 o
   6   1   7      378.44      382.56     12.78 o
   7   1   7       29.65       30.43      0.90 o
   8   1   7      138.22      142.70      2.74 o
   9   1   7      128.61      136.49      3.53 o
  10   1   7       98.72       94.95      2.97 o
  11   1   7       77.06       75.55      2.36 o
  12   1   7       40.80       37.52      2.01 o
  13   1   7       17.17       16.57      1.49 o
  14   1   7        4.54        4.23      0.97 o
 -21   2   7       12.40        9.73      2.15 o
 -20   2   7        5.69        4.83      1.63 o
 -19   2   7        5.47        4.98      1.63 o
 -18   2   7       12.23       12.56      2.01 o
 -17   2   7        6.30        7.05      0.85 o
 -16   2   7       43.71       47.39      3.23 o
 -15   2   7       78.13       80.87      3.69 o
 -14   2   7       15.98       19.80      1.00 o
 -13   2   7       19.91       20.43      0.97 o
 -12   2   7       79.12       79.06      1.77 o
 -11   2   7      120.82      117.39      2.44 o
 -10   2   7       19.24       17.08      0.72 o
  -9   2   7      542.06      524.39      8.89 o
  -8   2   7       66.84       67.14      2.12 o
  -7   2   7       52.64       53.46      1.39 o
  -6   2   7      443.78      444.22     12.78 o
  -5   2   7       80.72       82.54      3.05 o
  -4   2   7       86.93       84.48      3.19 o
  -3   2   7      174.54      159.59      5.42 o
  -2   2   7        6.01        4.90      0.82 o
  -1   2   7       98.00       99.11      3.86 o
   0   2   7      262.20      246.96      8.02 o
   1   2   7       78.25       86.48      3.57 o
   2   2   7       35.96       39.45      2.30 o
   3   2   7      866.22      867.34     24.89 o
   4   2   7      238.42      239.64      4.45 o
   5   2   7        6.51        4.89      0.63 o
   6   2   7      145.61      139.31      2.99 o
   7   2   7        9.69       13.27      0.73 o
   8   2   7       67.24       70.95      1.90 o
   9   2   7       94.51       95.00      2.38 o
  10   2   7        6.68        5.67      0.67 o
  11   2   7       56.57       56.27      2.00 o
  12   2   7       57.97       57.88      2.07 o
  13   2   7        3.20        2.82      0.82 o
  14   2   7        8.17        7.95      1.19 o
  15   2   7        3.23        2.53      0.89 o
  16   2   7        8.25        6.91      1.26 o
 -20   3   7       10.89        9.14      1.93 o
 -19   3   7       15.70        9.88      1.86 o
 -18   3   7       35.74       36.93      2.90 o
 -17   3   7       15.35       15.31      1.93 o
 -16   3   7       31.70       30.66      2.01 o
 -15   3   7       31.11       32.76      1.82 o
 -14   3   7       59.89       61.05      1.93 o
 -13   3   7       36.50       37.83      1.45 o
 -12   3   7      119.61      119.38      2.92 o
 -11   3   7      112.51      110.58      2.68 o
 -10   3   7      235.15      233.86      4.82 o
  -9   3   7       61.03       58.78      1.60 o
  -8   3   7      123.53      116.41      2.67 o
  -7   3   7      113.74      118.63      5.10 o
  -6   3   7       78.13       79.77      1.96 o
  -5   3   7       36.22       38.92      1.28 o
  -4   3   7      228.03      230.99      7.50 o
  -3   3   7       33.21       36.85      2.23 o
  -2   3   7      408.84      387.39     12.18 o
  -1   3   7      197.92      184.78      6.61 o
   0   3   7       61.62       61.82      2.75 o
   1   3   7       67.45       66.95      4.20 o
   2   3   7       53.50       54.48      2.07 o
   3   3   7        9.87       11.46      1.40 o
   4   3   7      138.42      138.74      5.12 o
   5   3   7      150.25      138.41      3.17 o
   6   3   7       61.23       62.41      3.33 o
   7   3   7      116.75      121.29      3.65 o
   8   3   7       66.85       66.96      1.97 o
   9   3   7        0.44        0.38      0.56 o
  10   3   7       62.79       62.72      2.55 o
  11   3   7       11.30       11.03      0.97 o
  12   3   7       49.87       48.37      2.01 o
  13   3   7       69.46       66.53      2.41 o
  14   3   7        5.64        6.09      1.11 o
  15   3   7        6.53        5.72      1.19 o
  16   3   7       21.60       21.69      2.01 o
 -19   4   7       23.11       29.20      2.67 o
 -18   4   7       12.35       13.67      1.86 o
 -17   4   7        6.04        8.02      1.41 o
 -16   4   7       65.91       67.16      3.34 o
 -15   4   7       26.61       27.23      1.53 o
 -14   4   7       30.13       30.97      1.50 o
 -13   4   7       96.42       96.07      3.49 o
 -12   4   7       23.59       23.45      1.23 o
 -11   4   7       45.44       43.28      1.59 o
 -10   4   7      286.11      283.08      6.46 o
  -9   4   7        3.27        3.61      0.51 o
  -8   4   7       42.66       42.03      1.24 o
  -7   4   7      156.81      149.42      3.05 o
  -6   4   7       28.45       27.93      1.02 o
  -5   4   7       25.75       24.83      0.98 o
  -4   4   7      339.83      326.10      6.73 o
  -3   4   7       82.45       76.70      2.95 o
  -2   4   7      206.94      197.77      5.08 o
  -1   4   7       70.90       68.50      1.82 o
   0   4   7       16.82       15.90      0.86 o
   1   4   7      287.22      268.36      5.23 o
   2   4   7      131.84      131.92      3.02 o
   3   4   7       22.63       21.86      1.77 o
   4   4   7      140.40      139.67      3.27 o
   5   4   7      103.80      101.75      3.18 o
   6   4   7        8.05        6.76      0.96 o
   7   4   7       88.65       79.41      2.30 o
   8   4   7       11.89       13.17      1.03 o
   9   4   7       23.60       24.89      1.33 o
  10   4   7      184.59      176.82      4.24 o
  11   4   7       20.18       20.92      1.37 o
  12   4   7       14.26       16.41      1.29 o
  13   4   7       46.12       44.84      3.38 o
  14   4   7        7.12        9.88      1.49 o
  15   4   7        4.94        3.79      1.19 o
  16   4   7       51.61       57.21      3.05 o
  17   4   7       14.05       11.14      1.49 o
 -18   5   7        6.32        4.76      1.26 o
 -17   5   7        8.38        7.58      1.34 o
 -16   5   7       14.02       15.53      1.71 o
 -15   5   7       44.24       48.00      2.67 o
 -14   5   7       52.10       55.87      2.75 o
 -13   5   7       19.42       19.63      1.30 o
 -12   5   7       28.36       28.20      1.43 o
 -11   5   7       56.00       56.19      2.75 o
 -10   5   7        4.05        4.33      0.55 o
  -9   5   7       69.64       68.46      1.83 o
  -8   5   7       59.85       60.39      1.74 o
  -7   5   7        7.66        8.35      0.76 o
  -6   5   7      124.18      119.46      2.81 o
  -5   5   7       97.21       90.83      2.35 o
  -4   5   7       50.40       50.18      1.64 o
  -3   5   7       14.77       14.68      0.94 o
  -2   5   7      103.38       99.11      2.54 o
  -1   5   7      138.73      131.47      3.62 o
   0   5   7       39.45       35.84      1.71 o
   1   5   7      102.51       96.24      3.03 o
   2   5   7      113.89      116.36      3.48 o
   3   5   7      144.43      138.87      6.72 o
   4   5   7       29.59       27.67      1.67 o
   5   5   7       58.32       54.47      2.56 o
   6   5   7       22.81       24.79      1.70 o
   7   5   7       10.39        9.72      0.93 o
   8   5   7       74.62       70.82      2.35 o
   9   5   7       28.77       27.65      1.52 o
  10   5   7       13.11       14.46      2.46 o
  11   5   7       48.20       44.37      3.60 o
  12   5   7       12.22       11.18      1.21 o
  13   5   7        1.19        1.25      0.71 o
  14   5   7       14.89       15.23      1.78 o
  15   5   7       10.47       11.52      1.56 o
 -16   6   7        8.72        8.99      1.34 o
 -15   6   7       22.89       30.61      2.15 o
 -14   6   7       12.23       13.45      1.56 o
 -13   6   7       15.70       17.16      1.63 o
 -12   6   7       81.34       84.62      3.57 o
 -11   6   7       40.72       44.88      2.38 o
 -10   6   7        5.73        5.67      0.67 o
  -9   6   7      103.22      107.08      3.10 o
  -8   6   7       77.16       79.89      2.60 o
  -7   6   7       14.83       15.03      1.26 o
  -6   6   7       66.18       64.45      2.39 o
  -5   6   7       37.43       35.37      1.78 o
  -4   6   7       69.34       67.99      3.60 o
  -3   6   7      176.33      175.74      4.80 o
  -2   6   7       93.11       83.80      2.93 o
  -1   6   7       30.17       26.47      1.67 o
   0   6   7      119.31      112.17      3.60 o
   1   6   7       64.74       65.83      3.08 o
   2   6   7       23.58       20.95      3.23 o
   3   6   7      191.73      186.15      5.23 o
   4   6   7       46.20       45.51      2.28 o
   5   6   7       47.98       47.82      3.45 o
   6   6   7       50.09       52.68      3.86 o
   7   6   7       15.38       13.81      1.14 o
   8   6   7       12.80       12.83      1.16 o
   9   6   7       72.79       75.16      2.60 o
  10   6   7       22.22       20.92      1.97 o
  11   6   7       17.92       16.05      1.39 o
  12   6   7       12.72       13.40      1.28 o
  13   6   7        0.85       -0.30      0.97 o
  14   6   7        3.32        1.86      1.11 o
 -14   7   7        8.61        5.80      1.19 o
 -13   7   7       17.54       20.58      1.86 o
 -12   7   7        9.45       10.48      1.34 o
 -11   7   7        2.30        2.38      0.89 o
 -10   7   7        1.01        0.45      0.89 o
  -9   7   7       13.56       14.63      1.23 o
  -8   7   7       23.10       22.25      2.64 o
  -7   7   7       48.29       46.81      3.27 o
  -6   7   7       51.87       52.70      3.38 o
  -5   7   7       41.32       42.62      2.13 o
  -4   7   7       45.95       46.04      2.20 o
  -3   7   7       20.30       21.18      1.68 o
  -2   7   7        2.11        3.64      1.26 o
  -1   7   7       20.61       22.19      1.72 o
   0   7   7       59.41       67.63      4.76 o
   1   7   7       46.31       49.65      3.16 o
   2   7   7       27.10       27.42      2.12 o
   3   7   7       31.06       32.05      3.16 o
   4   7   7        6.71        7.95      1.30 o
   5   7   7       17.41       17.01      1.76 o
   6   7   7       17.44       20.64      3.38 o
   7   7   7        3.32        4.69      0.90 o
   8   7   7        4.80        4.46      0.95 o
   9   7   7       12.41       11.20      1.20 o
  10   7   7        8.78        8.38      1.11 o
  11   7   7       11.31       11.08      4.01 o
 -10   8   7       20.83       25.19      2.01 o
  -9   8   7        5.63        4.98      1.19 o
  -8   8   7        2.11        1.63      1.11 o
  -7   8   7        3.66        4.31      0.95 o
  -6   8   7        0.15        0.74      0.79 o
  -5   8   7       12.80       10.00      1.23 o
  -4   8   7       14.37       15.92      3.53 o
  -3   8   7        7.79        9.24      1.30 o
  -2   8   7       14.90       15.71      1.62 o
  -1   8   7       19.80       25.34      1.94 o
   0   8   7        0.46        0.86      0.89 o
   1   8   7        3.91        6.89      2.12 o
   2   8   7        0.89        1.20      1.49 o
   3   8   7        8.23        7.32      1.37 o
   4   8   7       13.42       16.17      4.46 o
   5   8   7        0.55        2.35      1.14 o
   6   8   7        0.84        1.33      0.71 o
   7   8   7       15.27       14.47      1.35 o
   8   8   7        1.48        0.05      1.21 o
 -19   0   8       26.67       20.06      2.97 o
 -18   0   8       49.42       47.77      3.94 o
 -17   0   8       74.02       83.66      4.98 o
 -16   0   8        5.24        7.00      1.40 o
 -15   0   8       74.10       74.17      3.52 o
 -14   0   8      177.18      172.30      5.72 o
 -13   0   8      251.40      254.52     17.24 o
 -12   0   8       92.95       95.81      3.55 o
 -11   0   8      501.67      491.35     12.01 o
 -10   0   8      395.47      375.51      9.22 o
  -9   0   8      184.84      173.93      6.09 o
  -8   0   8      450.82      442.07     13.82 o
  -7   0   8     1061.72     1069.95     31.35 o
   1   0   8      707.64      734.42     34.92 o
   2   0   8      365.06      380.18     10.85 o
   3   0   8      774.35      796.54     21.77 o
   5   0   8      132.12      148.15      5.94 o
   6   0   8      367.77      369.02      9.01 o
   7   0   8      360.73      373.58      9.25 o
   8   0   8       84.36       83.96      3.86 o
   9   0   8      138.87      139.31      5.80 o
  10   0   8      209.64      205.95      8.10 o
 -21   1   8        2.34        0.67      1.49 o
 -20   1   8       25.67       27.86      3.27 o
 -19   1   8       24.16       28.53      3.19 o
 -18   1   8       41.39       44.65      3.49 o
 -17   1   8       75.52       80.24      4.53 o
 -16   1   8        9.13        9.66      1.24 o
 -15   1   8       24.15       26.48      1.14 o
 -14   1   8       70.10       71.22      1.69 o
 -13   1   8      110.90      108.91      2.22 o
 -12   1   8       30.75       30.45      0.95 o
 -11   1   8      221.76      216.56      3.56 o
 -10   1   8       32.16       32.57      1.30 o
  -9   1   8       19.48       17.52      0.63 o
  -8   1   8      507.08      508.25     13.13 o
  -7   1   8       93.22       89.57      3.07 o
  -6   1   8      422.72      436.87     11.81 o
  -5   1   8      885.00      917.12     24.96 o
  -4   1   8      462.22      461.09     12.93 o
  -3   1   8        9.01       12.11      0.74 o
  -2   1   8      100.12      101.79      3.34 o
  -1   1   8      240.81      228.61      6.76 o
   2   1   8      296.05      319.77      9.88 o
   3   1   8      123.06      125.13      2.27 o
   4   1   8      182.02      183.37      6.54 o
   5   1   8        1.56        1.77      0.53 o
   6   1   8       34.82       33.04      1.42 o
   7   1   8      126.02      129.53      2.50 o
   8   1   8      267.90      261.65      4.58 o
   9   1   8      108.36      105.20      2.26 o
  10   1   8      107.04      111.42      2.98 o
  11   1   8       39.59       39.60      2.60 o
  12   1   8       11.25       10.18      1.41 o
 -21   2   8        5.28        2.38      1.63 o
 -20   2   8       19.53       23.70      2.97 o
 -19   2   8       17.82       21.84      2.67 o
 -18   2   8       11.75       14.04      2.15 o
 -17   2   8        1.38        2.82      1.19 o
 -16   2   8       56.41       55.39      2.00 o
 -15   2   8       90.33       87.26      2.28 o
 -14   2   8       39.01       37.60      1.87 o
 -13   2   8      103.55      100.65      2.17 o
 -12   2   8      152.66      150.61      3.00 o
 -11   2   8       14.16       13.43      0.69 o
 -10   2   8      129.06      125.47      2.49 o
  -9   2   8      177.00      172.63      3.14 o
  -8   2   8       24.57       27.13      0.79 o
  -7   2   8      122.43      120.95      2.27 o
  -6   2   8      332.78      330.94      7.40 o
  -5   2   8      135.93      139.83      4.76 o
  -4   2   8      731.01      710.87     20.36 o
  -3   2   8      514.74      510.50     15.01 o
  -2   2   8      173.43      179.87      5.94 o
  -1   2   8      298.16      296.00      9.21 o
   0   2   8      547.69      544.75     16.12 o
   1   2   8       39.37       40.86      2.30 o
   2   2   8      164.33      167.11      4.20 o
   3   2   8      233.65      247.21      6.20 o
   4   2   8       35.81       40.34      1.81 o
   5   2   8      192.96      194.96      3.13 o
   6   2   8      234.69      232.91      5.71 o
   7   2   8       10.82       11.94      0.77 o
   8   2   8      153.35      147.86      3.25 o
   9   2   8       27.69       24.19      1.07 o
  10   2   8       80.45       77.32      2.16 o
  11   2   8       85.78       75.68      4.38 o
  12   2   8       40.37       40.34      1.68 o
  13   2   8       18.18       16.27      1.49 o
 -20   3   8        0.72       -0.07      1.19 o
 -19   3   8        3.89        2.67      1.26 o
 -18   3   8       34.03       31.95      2.75 o
 -17   3   8       31.26       26.60      2.38 o
 -16   3   8        1.88       -0.22      0.74 o
 -15   3   8       35.19       34.09      2.64 o
 -14   3   8       27.93       26.32      1.26 o
 -13   3   8       19.93       20.26      1.17 o
 -12   3   8      211.63      203.98      6.21 o
 -11   3   8       54.09       50.97      1.57 o
 -10   3   8      105.45      103.94      4.06 o
  -9   3   8       58.44       56.52      1.55 o
  -8   3   8       19.31       18.78      0.96 o
  -7   3   8      240.92      243.54      4.82 o
  -6   3   8      178.59      176.77      3.71 o
  -5   3   8       67.51       62.76      2.43 o
  -4   3   8      129.24      134.47      4.20 o
  -3   3   8      272.25      284.19      9.21 o
  -2   3   8       10.64        9.32      0.65 o
  -1   3   8      182.23      175.87      4.28 o
   0   3   8       28.97       35.64      1.07 o
   1   3   8       59.53       54.56      1.48 o
   2   3   8      133.00      129.23      4.45 o
   3   3   8      166.31      172.14      4.89 o
   4   3   8        7.48        7.54      0.68 o
   5   3   8      257.99      259.69      5.20 o
   6   3   8       99.84       95.79      3.13 o
   7   3   8        1.73        2.20      0.46 o
   8   3   8      197.41      193.65      4.27 o
   9   3   8       27.67       27.22      1.21 o
  10   3   8       30.00       28.89      1.27 o
  11   3   8       24.34       24.53      1.32 o
  12   3   8       22.79       20.40      1.25 o
  13   3   8       35.40       34.27      1.86 o
  14   3   8       48.40       54.09      2.82 o
  15   3   8       18.43       18.65      1.78 o
 -19   4   8        1.50        0.67      1.04 o
 -18   4   8        2.39        3.34      1.19 o
 -17   4   8       18.90       18.95      1.93 o
 -16   4   8       18.64       19.09      1.78 o
 -15   4   8       10.11        9.14      1.19 o
 -14   4   8       34.51       36.71      1.59 o
 -13   4   8       14.22       14.42      1.86 o
 -12   4   8        4.17        3.92      0.60 o
 -11   4   8       41.98       40.86      1.53 o
 -10   4   8       29.56       28.80      1.21 o
  -9   4   8      119.08      117.38      3.05 o
  -8   4   8      272.88      268.64      5.64 o
  -7   4   8        8.44        9.55      0.58 o
  -6   4   8       30.29       26.94      0.91 o
  -5   4   8       31.49       30.60      0.98 o
  -4   4   8       26.41       28.40      0.95 o
  -3   4   8        3.54        3.37      0.45 o
  -2   4   8       82.11       76.76      1.88 o
  -1   4   8       94.27       93.17      2.21 o
   0   4   8        2.65        3.11      0.47 o
   1   4   8      170.23      170.51      5.59 o
   2   4   8       29.63       28.20      1.27 o
   3   4   8        3.83        3.84      0.76 o
   4   4   8      141.46      143.45      3.41 o
   5   4   8       20.84       23.53      1.27 o
   6   4   8       18.42       18.52      0.98 o
   7   4   8       37.68       35.07      1.70 o
   8   4   8       11.54       12.51      0.95 o
   9   4   8        4.64        3.95      0.67 o
  10   4   8       13.13       13.80      1.11 o
  11   4   8        2.49        1.82      0.63 o
  12   4   8       13.46       12.08      1.09 o
  13   4   8       27.74       26.23      1.51 o
  14   4   8        1.08        0.07      0.74 o
  15   4   8        1.22        1.56      0.97 o
 -18   5   8        0.18       -0.45      0.82 o
 -17   5   8        8.62        6.32      1.26 o
 -16   5   8        7.78        5.65      1.11 o
 -15   5   8        4.61        4.68      1.04 o
 -14   5   8       21.42       22.51      1.71 o
 -13   5   8        8.61        7.80      1.11 o
 -12   5   8       22.26       23.41      3.45 o
 -11   5   8       53.39       54.05      1.95 o
 -10   5   8      115.99      110.24      3.09 o
  -9   5   8       41.41       40.09      1.64 o
  -8   5   8       78.67       79.76      1.96 o
  -7   5   8       62.18       61.94      1.71 o
  -6   5   8       67.52       63.69      1.79 o
  -5   5   8       73.94       73.62      2.00 o
  -4   5   8       67.32       64.57      1.98 o
  -3   5   8        4.63        3.48      0.57 o
  -2   5   8       71.61       69.29      1.96 o
  -1   5   8       78.45       72.20      2.07 o
   0   5   8       19.84       16.69      1.02 o
   1   5   8       58.27       55.75      3.57 o
   2   5   8       75.65       78.23      2.90 o
   3   5   8       30.53       30.19      1.66 o
   4   5   8       59.09       59.51      2.40 o
   5   5   8       49.56       46.43      2.20 o
   6   5   8       32.66       30.06      1.89 o
   7   5   8        8.58        8.64      0.91 o
   8   5   8       43.91       44.22      3.47 o
   9   5   8        4.14        3.63      0.76 o
  10   5   8        7.68        7.06      0.90 o
  11   5   8       13.94       13.76      1.15 o
  12   5   8        4.29        3.05      0.79 o
  13   5   8        8.29        8.42      1.05 o
  14   5   8        2.81       -0.82      0.82 o
  15   5   8        4.83        4.76      1.11 o
 -16   6   8        0.29        0.45      0.82 o
 -15   6   8        2.36        2.08      0.89 o
 -14   6   8        2.23        2.30      0.82 o
 -13   6   8        0.57        1.04      0.82 o
 -12   6   8       13.05       15.31      1.49 o
 -11   6   8        6.08        5.50      0.97 o
 -10   6   8        4.53        3.82      0.74 o
  -9   6   8        0.16       -0.34      1.04 o
  -8   6   8        2.97        2.01      0.53 o
  -7   6   8        0.44        0.41      0.60 o
  -6   6   8       19.22       16.81      1.23 o
  -5   6   8        6.85        6.27      0.89 o
  -4   6   8       33.61       31.70      1.89 o
  -3   6   8        3.23        3.12      0.75 o
  -2   6   8       17.17       17.87      1.35 o
  -1   6   8        3.99        3.95      0.84 o
   0   6   8       18.73       18.37      1.41 o
   1   6   8        7.64        6.41      0.98 o
   2   6   8       13.92       15.13      1.97 o
   3   6   8        2.99        2.02      1.86 o
   4   6   8        1.48        2.05      0.80 o
   5   6   8        3.58        2.55      1.15 o
   6   6   8        5.05        4.04      1.11 o
   7   6   8       10.21        8.84      1.82 o
   8   6   8        4.33        5.43      1.31 o
   9   6   8        0.42        0.41      0.63 o
  10   6   8       12.09       13.84      1.67 o
  11   6   8        2.72        1.08      0.93 o
  12   6   8        0.84        0.22      0.71 o
  13   6   8        0.70       -0.30      0.89 o
 -13   7   8       14.80       15.01      1.63 o
 -12   7   8        1.78        1.71      0.89 o
 -11   7   8       43.09       49.26      2.60 o
 -10   7   8        6.66        5.42      1.11 o
  -9   7   8       12.03       11.52      1.49 o
  -8   7   8       10.25       14.12      1.71 o
  -7   7   8        6.79        7.46      1.11 o
  -6   7   8        3.33        3.99      0.84 o
  -5   7   8       22.59       24.66      2.30 o
  -4   7   8       15.21       14.93      2.15 o
  -3   7   8        3.62        3.90      0.89 o
  -2   7   8       56.71       57.37      2.46 o
  -1   7   8       24.56       25.95      1.77 o
   0   7   8        2.06        1.81      0.97 o
   1   7   8       17.59       19.83      2.27 o
   2   7   8       12.75       14.29      1.54 o
   3   7   8        4.88        3.25      1.52 o
   4   7   8       13.58       17.35      1.73 o
   5   7   8        5.96        6.68      2.34 o
   6   7   8        6.86        5.61      0.89 o
   7   7   8        6.98        6.67      0.99 o
   8   7   8        2.20        1.63      0.75 o
   9   7   8       10.87        9.82      1.14 o
  10   7   8        2.18        1.47      1.19 o
  -9   8   8       12.56       13.74      1.71 o
  -8   8   8        2.14        2.15      1.04 o
  -7   8   8        3.91        2.23      1.19 o
  -6   8   8        7.23        7.28      1.05 o
  -5   8   8        7.81        9.21      1.14 o
  -4   8   8        2.02        2.62      1.00 o
  -3   8   8        0.06        0.29      0.81 o
  -2   8   8       16.74       18.67      1.67 o
  -1   8   8        2.11        2.52      0.95 o
   0   8   8        3.29        8.77      2.15 o
   1   8   8       22.68       29.70      3.75 o
   2   8   8       15.30       17.89      2.64 o
   3   8   8        4.16        4.77      1.24 o
   4   8   8        2.86        4.19      1.20 o
   5   8   8        1.07        0.96      0.65 o
   6   8   8        4.77        4.86      1.46 o
   7   8   8       10.31       10.90      2.39 o
 -21   1   9        4.13        5.28      2.01 o
 -20   1   9       12.37        8.54      2.08 o
 -19   1   9       21.56       24.00      2.97 o
 -18   1   9       15.84       16.20      2.53 o
 -17   1   9        3.67        4.11      1.07 o
 -16   1   9       40.16       43.05      2.00 o
 -15   1   9       18.58       19.79      1.41 o
 -14   1   9       76.19       75.60      2.42 o
 -13   1   9      123.28      125.67      3.16 o
 -12   1   9       74.97       76.75      2.18 o
 -11   1   9        4.70        3.99      0.60 o
 -10   1   9      174.98      179.24      4.06 o
  -9   1   9       98.45       93.30      3.24 o
  -8   1   9       24.94       27.92      0.87 o
  -7   1   9      149.21      162.62      2.97 o
  -6   1   9      104.25      105.62      3.37 o
  -5   1   9       13.88       11.68      0.45 o
  -4   1   9      746.79      840.45     38.82 o
  -3   1   9      250.58      236.41      6.76 o
  -2   1   9      149.39      150.90      4.68 o
  -1   1   9      590.30      585.02     16.35 o
   0   1   9      252.38      264.72      8.10 o
   1   1   9      471.10      468.04     10.10 o
   2   1   9      253.36      233.58      5.51 o
   3   1   9      309.47      320.59      6.08 o
   4   1   9        0.14        0.35      0.21 o
   5   1   9      281.24      293.34      4.06 o
   6   1   9       37.67       42.24      1.30 o
   7   1   9       59.72       57.01      1.83 o
   8   1   9       24.35       25.60      1.23 o
   9   1   9       64.22       63.23      2.16 o
  10   1   9       23.38       24.37      1.93 o
  11   1   9       56.78       57.58      3.34 o
  12   1   9       19.45       17.16      1.86 o
 -20   2   9        2.29        1.56      1.41 o
 -19   2   9       22.71       16.27      2.38 o
 -18   2   9       33.79       37.89      3.12 o
 -17   2   9        5.03        7.28      1.56 o
 -16   2   9       78.53       78.34      4.38 o
 -15   2   9       77.50       76.51      2.04 o
 -14   2   9       31.25       30.84      1.09 o
 -13   2   9        2.39        2.89      0.44 o
 -12   2   9        5.70        5.27      0.50 o
 -11   2   9       61.88       61.22      1.53 o
 -10   2   9       63.93       63.25      1.53 o
  -9   2   9        8.55        8.95      0.49 o
  -8   2   9       76.35       73.64      1.57 o
  -7   2   9      298.82      288.26      4.78 o
  -6   2   9       47.31       48.83      1.09 o
  -5   2   9       89.03       87.01      2.26 o
  -4   2   9      116.19      115.72      3.14 o
  -3   2   9      345.58      331.59     10.03 o
  -2   2   9      276.73      284.56      8.84 o
  -1   2   9      400.54      400.31     11.96 o
   0   2   9      112.49      108.39      5.09 o
   1   2   9      185.46      195.73      8.51 o
   2   2   9       66.66       69.96      2.07 o
   3   2   9       46.41       49.89      3.13 o
   4   2   9       91.91       92.08      2.51 o
   5   2   9       28.72       29.84      1.02 o
   6   2   9        7.47        6.97      0.38 o
   7   2   9       92.01       90.47      2.08 o
   8   2   9       29.26       30.14      1.37 o
   9   2   9       31.68       30.62      1.17 o
  10   2   9       10.73        9.85      1.10 o
  11   2   9       31.79       34.55      2.45 o
  12   2   9       39.58       38.71      2.75 o
 -20   3   9       15.14       15.60      2.38 o
 -19   3   9        1.94        2.30      1.19 o
 -18   3   9        0.87        3.27      1.19 o
 -17   3   9       19.90       17.46      2.08 o
 -16   3   9        5.75        5.72      1.26 o
 -15   3   9       17.93       25.25      1.30 o
 -14   3   9       46.39       44.38      1.49 o
 -13   3   9       25.44       25.27      1.13 o
 -12   3   9       27.79       28.73      1.76 o
 -11   3   9       39.93       40.24      1.51 o
 -10   3   9        1.91        2.02      0.37 o
  -9   3   9       35.77       41.23      1.50 o
  -8   3   9      108.81      100.82      2.13 o
  -7   3   9       85.19       77.53      1.90 o
  -6   3   9      193.44      188.81      3.47 o
  -5   3   9      179.15      169.84      4.02 o
  -4   3   9       46.70       43.07      1.47 o
  -3   3   9      229.64      224.78      4.29 o
  -2   3   9      360.74      357.11      5.98 o
  -1   3   9      115.28      123.01      4.65 o
   0   3   9      286.42      280.91      5.75 o
   1   3   9       64.20       59.49      1.46 o
   2   3   9       92.33       98.66      2.11 o
   3   3   9      220.83      221.64      4.31 o
   4   3   9      249.38      247.48      4.45 o
   5   3   9       16.90       19.25      0.83 o
   6   3   9      156.38      161.06      4.26 o
   7   3   9       32.74       32.22      1.12 o
   8   3   9       57.03       55.09      1.54 o
   9   3   9       31.04       32.64      1.20 o
  10   3   9       35.71       34.77      1.30 o
  11   3   9       45.38       44.49      1.82 o
  12   3   9       50.74       55.80      2.11 o
  13   3   9       23.68       24.44      2.30 o
 -19   4   9        0.37        1.26      1.11 o
 -18   4   9        9.39        9.66      1.71 o
 -17   4   9       14.02       11.44      1.63 o
 -16   4   9        3.05        2.53      0.97 o
 -15   4   9        7.81        6.39      1.11 o
 -14   4   9       43.82       44.17      3.05 o
 -13   4   9       35.11       36.01      1.48 o
 -12   4   9       64.06       64.32      2.02 o
 -11   4   9        5.34        5.05      0.60 o
 -10   4   9        4.70        4.43      0.54 o
  -9   4   9      237.19      226.79      4.75 o
  -8   4   9      109.24      108.81      3.02 o
  -7   4   9       18.88       18.07      1.03 o
  -6   4   9      298.35      274.83      6.53 o
  -5   4   9      129.00      124.11      3.00 o
  -4   4   9       56.97       52.97      1.32 o
  -3   4   9      210.13      203.87      4.63 o
  -2   4   9       47.46       45.75      1.28 o
  -1   4   9       65.69       63.56      1.62 o
   0   4   9      338.25      335.46      6.83 o
   1   4   9       62.74       56.15      1.68 o
   2   4   9        5.15        5.35      0.65 o
   3   4   9      194.64      183.95      4.02 o
   4   4   9       79.54       79.66      2.29 o
   5   4   9       30.81       30.70      1.43 o
   6   4   9      379.35      377.51      7.38 o
   7   4   9       81.08       76.38      1.99 o
   8   4   9       24.95       25.38      1.41 o
   9   4   9       46.10       44.62      1.68 o
  10   4   9       53.39       56.47      1.91 o
  11   4   9       30.69       32.76      1.49 o
  12   4   9       22.11       22.91      2.01 o
  13   4   9       10.13       11.09      1.07 o
 -17   5   9        0.78        1.41      0.97 o
 -16   5   9        3.43        3.79      0.97 o
 -15   5   9       43.66       45.40      2.53 o
 -14   5   9       14.73       16.57      1.49 o
 -13   5   9        5.31        4.09      0.82 o
 -12   5   9       34.66       37.29      1.57 o
 -11   5   9       72.50       74.14      2.32 o
 -10   5   9       19.35       20.77      1.56 o
  -9   5   9       25.73       28.62      1.33 o
  -8   5   9      114.14      108.15      3.07 o
  -7   5   9       69.23       69.42      2.28 o
  -6   5   9       48.80       45.00      1.37 o
  -5   5   9       82.86       78.95      2.00 o
  -4   5   9       82.59       76.34      1.98 o
  -3   5   9       42.52       40.88      1.42 o
  -2   5   9       19.62       20.10      1.03 o
  -1   5   9       88.92       83.58      2.23 o
   0   5   9        2.33        3.35      0.60 o
   1   5   9       39.73       38.62      1.52 o
   2   5   9      105.41      103.24      2.76 o
   3   5   9       29.16       27.90      1.42 o
   4   5   9       77.16       73.75      3.42 o
   5   5   9       35.63       33.60      1.90 o
   6   5   9       14.48       12.73      1.31 o
   7   5   9       22.23       20.43      1.24 o
   8   5   9       92.03       91.88      2.69 o
   9   5   9       26.05       25.15      1.39 o
  10   5   9        0.91        0.92      0.60 o
  11   5   9       20.13       20.30      2.24 o
  12   5   9       12.35       12.91      1.86 o
  13   5   9        6.59        5.51      0.86 o
 -15   6   9        9.15       10.92      1.34 o
 -14   6   9       17.11       18.35      1.56 o
 -13   6   9       97.57      104.54      4.09 o
 -12   6   9       21.77       27.49      1.78 o
 -11   6   9        6.64        7.28      0.97 o
 -10   6   9       65.57       70.95      3.05 o
  -9   6   9        3.05        4.64      1.30 o
  -8   6   9       31.07       30.81      1.60 o
  -7   6   9      178.68      182.21      4.89 o
  -6   6   9       34.09       34.50      1.70 o
  -5   6   9       20.71       20.12      1.35 o
  -4   6   9       83.63       83.23      2.32 o
  -3   6   9       14.21       17.47      1.15 o
  -2   6   9       22.19       18.25      1.34 o
  -1   6   9       92.47       88.56      2.93 o
   0   6   9       48.99       50.16      2.45 o
   1   6   9       35.71       34.89      1.85 o
   2   6   9       82.69       88.46      3.57 o
   3   6   9        7.86        6.79      1.05 o
   4   6   9       37.88       39.63      2.13 o
   5   6   9       69.30       74.62      7.02 o
   6   6   9       12.97       14.61      1.13 o
   7   6   9        4.97        5.94      0.89 o
   8   6   9       14.01       14.94      2.54 o
   9   6   9        0.88        2.36      0.84 o
  10   6   9       20.95       14.27      1.61 o
  11   6   9       18.62       18.44      1.40 o
  12   6   9        0.56        0.56      0.63 o
 -13   7   9        4.41        4.53      0.97 o
 -12   7   9        4.49        4.31      0.97 o
 -11   7   9       16.99       18.43      1.56 o
 -10   7   9       30.40       34.40      2.08 o
  -9   7   9       33.23       35.37      2.15 o
  -8   7   9       26.74       26.90      2.08 o
  -7   7   9        5.81        6.32      1.26 o
  -6   7   9        8.50       10.18      1.56 o
  -5   7   9       10.70       11.14      1.12 o
  -4   7   9        8.27        9.81      1.09 o
  -3   7   9       12.55       12.73      1.21 o
  -2   7   9        8.88        8.38      1.09 o
  -1   7   9       19.95       22.55      1.70 o
   0   7   9       20.20       21.75      1.89 o
   1   7   9       23.72       22.60      1.97 o
   2   7   9       13.35       13.40      1.47 o
   3   7   9        3.88        4.61      1.63 o
   4   7   9       20.44       20.99      1.87 o
   5   7   9        6.97        9.18      1.39 o
   6   7   9       22.35       24.41      3.18 o
   7   7   9        2.71        2.52      0.78 o
   8   7   9        6.60        6.30      0.91 o
   9   7   9       12.26       12.10      1.16 o
  10   7   9        6.76        7.00      1.12 o
  -9   8   9        7.94        9.36      1.26 o
  -8   8   9        4.59        4.31      1.11 o
  -7   8   9        2.90        3.64      1.19 o
  -6   8   9       17.19       18.87      2.08 o
  -5   8   9        3.69        4.23      1.34 o
  -4   8   9        0.74        1.04      1.19 o
  -3   8   9       26.43       29.00      1.78 o
  -2   8   9        9.14       11.94      1.32 o
  -1   8   9       11.05        9.81      1.28 o
   0   8   9       22.18       23.93      1.85 o
   1   8   9        6.29        8.39      1.37 o
   2   8   9        1.20        2.07      1.03 o
   3   8   9       14.34       16.80      1.65 o
   4   8   9       14.38       13.91      1.62 o
   5   8   9        0.31       -0.32      1.34 o
   6   8   9       11.31       14.71      2.34 o
 -21   0  10       41.29       38.56      4.16 o
 -20   0  10       44.39       43.09      4.16 o
 -19   0  10        8.92        8.77      2.30 o
 -18   0  10       38.36       43.09      3.71 o
 -17   0  10       85.73       80.00      5.50 o
 -16   0  10       56.18       56.43      3.31 o
 -15   0  10      151.78      153.94      5.65 o
 -14   0  10       38.50       33.63      2.35 o
 -13   0  10       78.62       81.92      3.50 o
 -12   0  10      651.03      631.68     15.42 o
 -11   0  10       63.41       65.90      2.74 o
 -10   0  10       82.75       88.65      3.12 o
  -9   0  10      148.41      159.89      5.87 o
  -8   0  10       10.40       10.92      1.19 o
  -7   0  10       78.01       80.24      3.42 o
  -6   0  10      405.01      404.55     13.00 o
  -5   0  10      194.86      194.81      6.76 o
  -4   0  10      118.84      115.68      4.46 o
  -3   0  10      548.91      537.02     16.64 o
  -2   0  10      184.73      172.93      4.36 o
  -1   0  10      414.49      422.08     13.52 o
   0   0  10      755.73      733.46     22.36 o
   1   0  10       10.61       13.30      1.41 o
   2   0  10      547.21      544.12     11.29 o
   3   0  10     1003.62     1004.16     17.30 o
   4   0  10      135.63      150.65      3.24 o
   5   0  10      321.01      302.46     13.43 o
   6   0  10       50.31       48.60      1.64 o
   7   0  10        0.49        0.50      0.47 o
   8   0  10      182.66      182.80      5.44 o
   9   0  10      177.33      187.90      7.50 o
  10   0  10       15.53       19.47      1.93 o
  11   0  10      143.49      135.00      6.46 o
 -20   1  10        6.54        4.98      1.86 o
 -19   1  10        6.35        2.15      1.49 o
 -18   1  10       42.36       42.52      2.69 o
 -17   1  10       20.24       21.79      1.64 o
 -16   1  10       40.54       41.19      1.99 o
 -15   1  10       75.65       75.49      2.57 o
 -14   1  10       50.76       54.16      2.20 o
 -13   1  10       27.13       28.78      1.42 o
 -12   1  10       77.20       74.57      3.10 o
 -11   1  10       98.77       97.72      2.79 o
 -10   1  10      236.45      230.18      8.42 o
  -9   1  10      154.77      153.20      3.56 o
  -8   1  10       73.55       69.16      3.22 o
  -7   1  10       22.79       27.41      1.03 o
  -6   1  10       27.62       31.09      1.22 o
  -5   1  10      119.01      108.22      2.91 o
  -4   1  10      330.44      318.67      7.28 o
  -3   1  10      431.42      425.72      7.26 o
  -2   1  10      115.99      118.86      1.93 o
  -1   1  10      246.33      252.25      4.67 o
   0   1  10      208.67      206.03      3.99 o
   1   1  10       27.97       29.43      1.07 o
   2   1  10      325.61      327.19      5.43 o
   3   1  10       97.32       94.67      2.08 o
   4   1  10      220.37      220.16      3.58 o
   5   1  10      226.82      225.83      3.39 o
   6   1  10       84.66       80.90      1.56 o
   7   1  10       53.29       54.26      1.59 o
   8   1  10       44.83       44.89      1.72 o
   9   1  10       90.36       89.16      2.75 o
  10   1  10        1.50        0.59      0.67 o
  11   1  10       97.48       94.58      4.83 o
  12   1  10       14.66       13.08      1.71 o
 -20   2  10        5.94        4.90      1.63 o
 -19   2  10       30.86       32.54      3.19 o
 -18   2  10        8.77       11.52      2.01 o
 -17   2  10       21.40       21.90      2.12 o
 -16   2  10       37.92       39.55      2.25 o
 -15   2  10        3.06        2.86      0.80 o
 -14   2  10       97.92       95.33      2.81 o
 -13   2  10       74.07       68.41      1.69 o
 -12   2  10        0.51        0.47      0.38 o
 -11   2  10       76.63       77.99      2.27 o
 -10   2  10      252.03      252.23      4.42 o
  -9   2  10       34.71       35.24      1.48 o
  -8   2  10      233.46      227.88      3.89 o
  -7   2  10      129.23      124.82      2.34 o
  -6   2  10      117.84      109.50      2.04 o
  -5   2  10      357.13      342.09      6.66 o
  -4   2  10      142.39      163.09      3.57 o
  -3   2  10      194.94      199.00      3.66 o
  -2   2  10      263.02      275.33      4.58 o
  -1   2  10       21.07       23.50      0.82 o
   0   2  10       93.49       91.89      2.00 o
   1   2  10      551.31      544.75      9.19 o
   2   2  10      303.83      292.79      6.41 o
   3   2  10       27.07       26.62      1.20 o
   4   2  10      429.58      415.67      7.07 o
   5   2  10       81.96       82.23      2.02 o
   6   2  10      152.87      153.04      3.22 o
   7   2  10      197.61      193.86      3.93 o
   8   2  10       33.65       32.86      1.12 o
   9   2  10       68.70       66.55      2.55 o
  10   2  10      134.54      134.81      6.58 o
  11   2  10        3.35        1.71      0.89 o
  12   2  10        5.67        4.68      1.19 o
  13   2  10       77.37       64.94      4.31 o
 -19   3  10        7.55        4.83      1.49 o
 -18   3  10        0.80       -0.37      0.97 o
 -17   3  10       87.48       93.32      4.53 o
 -16   3  10       36.27       34.85      7.21 o
 -15   3  10        0.42        0.55      0.42 o
 -14   3  10       56.38       56.08      2.66 o
 -13   3  10        3.44        3.93      0.68 o
 -12   3  10       22.12       23.49      1.04 o
 -11   3  10       49.36       47.94      1.45 o
 -10   3  10       39.82       38.58      1.39 o
  -9   3  10       25.40       26.20      1.34 o
  -8   3  10      249.49      247.24      4.32 o
  -7   3  10      110.11      104.20      2.14 o
  -6   3  10       67.41       63.62      2.08 o
  -5   3  10      315.02      290.86      6.18 o
  -4   3  10       51.45       50.67      1.63 o
  -3   3  10       50.03       50.26      2.16 o
  -2   3  10      448.45      451.59      7.37 o
  -1   3  10      111.69      106.12      2.38 o
   0   3  10       16.30       15.92      0.94 o
   1   3  10       58.83       56.46      1.88 o
   2   3  10       68.67       68.81      2.18 o
   3   3  10       48.63       49.67      1.87 o
   4   3  10      259.54      250.63      5.61 o
   5   3  10      161.51      163.92      3.18 o
   6   3  10       33.38       32.70      1.22 o
   7   3  10      159.11      161.35      3.15 o
   8   3  10       14.48       14.05      1.10 o
   9   3  10       27.67       26.07      1.51 o
  10   3  10       63.36       59.75      4.94 o
  11   3  10       55.61       53.01      2.31 o
  12   3  10       14.74       15.85      1.61 o
  13   3  10       20.50       18.95      2.08 o
 -18   4  10       25.08       28.90      2.53 o
 -17   4  10       13.37       13.67      1.78 o
 -16   4  10        0.25        0.74      0.82 o
 -15   4  10       19.06       17.09      1.63 o
 -14   4  10        1.96        1.63      0.74 o
 -13   4  10        4.98        4.40      0.66 o
 -12   4  10       13.69       14.12      1.67 o
 -11   4  10       53.24       54.84      1.81 o
 -10   4  10       65.39       64.94      1.84 o
  -9   4  10       43.47       45.10      1.65 o
  -8   4  10        2.82        2.32      0.51 o
  -7   4  10       27.84       27.29      1.03 o
  -6   4  10       15.91       16.54      1.09 o
  -5   4  10       10.84       10.62      0.74 o
  -4   4  10       23.93       22.28      1.01 o
  -3   4  10       89.74       81.91      2.27 o
  -2   4  10        5.21        5.97      0.67 o
  -1   4  10       72.10       68.51      2.30 o
   0   4  10       38.00       38.29      1.43 o
   1   4  10       24.27       25.53      1.11 o
   2   4  10        5.14        4.83      0.65 o
   3   4  10       48.06       47.54      1.80 o
   4   4  10       15.02       15.38      1.31 o
   5   4  10       36.02       38.47      1.27 o
   6   4  10       66.51       68.78      1.80 o
   7   4  10        5.98        5.51      0.60 o
   8   4  10       31.91       30.85      1.53 o
   9   4  10       44.13       44.40      2.50 o
  10   4  10       14.84       13.91      0.98 o
  11   4  10       12.83       11.83      1.42 o
  12   4  10        1.69        0.89      0.89 o
  13   4  10        3.55        1.56      1.04 o
 -17   5  10        0.29       -0.45      0.82 o
 -16   5  10        5.64        5.13      1.19 o
 -15   5  10       22.86       25.48      1.93 o
 -14   5  10       16.43       18.72      1.56 o
 -13   5  10        9.78        8.17      1.04 o
 -12   5  10       18.81       20.13      1.41 o
 -11   5  10       19.18       20.69      1.11 o
 -10   5  10        9.23       10.93      1.71 o
  -9   5  10       70.59       72.30      2.67 o
  -8   5  10        0.61        0.43      0.59 o
  -7   5  10       17.45       16.63      1.06 o
  -6   5  10       49.89       49.34      1.89 o
  -5   5  10       23.82       25.82      1.93 o
  -4   5  10       23.44       24.19      2.82 o
  -3   5  10       30.91       29.05      1.16 o
  -2   5  10       75.35       72.75      2.74 o
  -1   5  10       18.30       18.68      1.27 o
   0   5  10       42.85       42.00      1.54 o
   1   5  10       68.27       67.05      3.00 o
   2   5  10       25.68       24.54      1.33 o
   3   5  10       66.53       67.75      2.42 o
   4   5  10       10.83       10.22      1.00 o
   5   5  10        1.96        1.51      0.64 o
   6   5  10       42.78       40.86      1.61 o
   7   5  10       26.15       27.51      1.37 o
   8   5  10       44.20       44.85      3.23 o
   9   5  10       10.67       10.61      0.93 o
  10   5  10        5.39        5.41      0.75 o
  11   5  10        9.40        8.50      1.37 o
  12   5  10       14.37       13.22      1.86 o
  13   5  10        0.87        1.04      0.97 o
 -15   6  10        4.72        3.42      0.89 o
 -14   6  10        3.65        2.97      0.82 o
 -13   6  10        4.91        5.13      0.97 o
 -12   6  10       17.89       18.50      1.49 o
 -11   6  10        3.12        3.42      0.74 o
 -10   6  10       17.55       15.45      1.34 o
  -9   6  10       14.67       15.08      1.26 o
  -8   6  10       12.31       11.47      1.19 o
  -7   6  10        1.96        1.90      0.97 o
  -6   6  10        4.65        3.08      1.86 o
  -5   6  10        0.39        0.39      0.67 o
  -4   6  10        3.28        2.49      0.78 o
  -3   6  10        5.04        4.54      0.67 o
  -2   6  10       12.94       12.11      0.99 o
  -1   6  10        2.40        2.17      0.62 o
   0   6  10        9.23        9.21      1.26 o
   1   6  10       11.42       11.61      1.18 o
   2   6  10        0.06        0.21      0.67 o
   3   6  10        0.11        0.64      0.73 o
   4   6  10        0.27        0.77      0.82 o
   5   6  10       17.46       17.96      2.53 o
   6   6  10        3.36        3.07      0.71 o
   7   6  10       14.79       13.83      1.47 o
   8   6  10        1.11        0.60      0.58 o
   9   6  10        5.34        5.03      0.79 o
  10   6  10        7.80        7.46      0.91 o
  11   6  10        4.98        4.08      1.19 o
 -12   7  10       15.60       15.97      1.49 o
 -11   7  10       16.57       18.28      1.49 o
 -10   7  10        0.61        0.30      0.67 o
  -9   7  10       12.65       15.23      1.41 o
  -8   7  10        7.13        7.88      1.19 o
  -7   7  10       10.81       11.81      1.49 o
  -6   7  10        8.35       10.48      1.56 o
  -5   7  10        6.81        7.43      1.41 o
  -4   7  10        6.50        7.50      1.49 o
  -3   7  10       18.63       19.39      2.30 o
  -2   7  10        4.96        5.46      0.96 o
  -1   7  10       32.97       33.95      1.87 o
   0   7  10        0.21       -0.71      0.71 o
   1   7  10       14.16       15.60      1.82 o
   2   7  10        3.73        3.99      1.00 o
   3   7  10       17.79       17.11      2.08 o
   4   7  10        7.54        8.33      2.15 o
   5   7  10       11.00       11.34      1.21 o
   6   7  10        3.79        3.10      0.74 o
   7   7  10        0.43        0.36      0.62 o
   8   7  10       12.73       12.20      1.21 o
   9   7  10        1.96        0.86      0.83 o
  -8   8  10        6.23        6.84      1.11 o
  -7   8  10        0.97        2.08      0.97 o
  -6   8  10        0.83        0.37      0.89 o
  -5   8  10        5.79        4.01      1.26 o
  -4   8  10       14.27       19.24      2.38 o
  -3   8  10       14.53       15.83      2.23 o
  -2   8  10        2.43        1.26      1.41 o
  -1   8  10        7.91        7.58      2.01 o
   0   8  10        0.92        1.26      1.49 o
   1   8  10       10.35       14.79      2.67 o
   2   8  10        3.18        3.34      2.01 o
   3   8  10        3.26        4.46      2.15 o
   4   8  10        0.11        1.04      0.82 o
 -20   1  11        7.26        3.79      1.71 o
 -19   1  11       32.93       36.27      2.69 o
 -18   1  11        8.10        6.88      1.45 o
 -17   1  11       24.15       22.09      1.70 o
 -16   1  11       22.21       20.51      1.57 o
 -15   1  11        2.82        2.47      1.04 o
 -14   1  11       93.50       91.47      2.97 o
 -13   1  11       53.22       54.76      2.02 o
 -12   1  11       61.56       57.51      2.15 o
 -11   1  11       95.37       94.93      2.80 o
 -10   1  11      116.79      113.13      4.60 o
  -9   1  11      250.96      248.63      5.34 o
  -8   1  11      169.90      164.72      3.72 o
  -7   1  11      105.61      110.52      2.69 o
  -6   1  11       47.32       47.91      1.47 o
  -5   1  11       52.84       51.14      1.78 o
  -4   1  11       90.81       87.31      2.64 o
  -3   1  11       85.47       80.87      2.07 o
  -2   1  11       64.00       55.54      2.08 o
  -1   1  11       11.35       15.07      0.59 o
   0   1  11      196.57      193.65      3.38 o
   1   1  11       73.30       71.94      1.61 o
   2   1  11       43.95       40.25      1.34 o
   3   1  11      103.54      101.43      1.93 o
   4   1  11       87.46       84.38      1.77 o
   5   1  11       13.93       12.54      0.69 o
   6   1  11      200.33      196.74      3.27 o
   7   1  11       15.98       13.85      0.71 o
   8   1  11       54.70       55.23      1.55 o
   9   1  11       84.73       82.22      1.97 o
  10   1  11        4.27        5.30      0.77 o
  11   1  11       39.70       41.20      3.68 o
  12   1  11       13.55       12.65      1.49 o
 -20   2  11        8.30        4.98      1.71 o
 -19   2  11        6.66        6.76      1.78 o
 -18   2  11        4.88        3.27      1.34 o
 -17   2  11       57.42       53.48      3.10 o
 -16   2  11        6.10        5.39      0.94 o
 -15   2  11       11.75       13.61      1.25 o
 -14   2  11       28.00       30.53      1.59 o
 -13   2  11       22.38       24.38      1.70 o
 -12   2  11       20.54       17.36      1.21 o
 -11   2  11      117.21      115.50      4.11 o
 -10   2  11       38.40       37.24      1.32 o
  -9   2  11       22.76       23.91      0.77 o
  -8   2  11       40.91       42.04      1.49 o
  -7   2  11       30.43       30.38      0.84 o
  -6   2  11      184.83      178.20      3.11 o
  -5   2  11       72.95       65.57      2.37 o
  -4   2  11       69.91       65.28      1.76 o
  -3   2  11       31.51       30.94      0.85 o
  -2   2  11      197.66      190.97      3.65 o
  -1   2  11        6.52        5.42      0.62 o
   0   2  11        2.59        1.90      0.37 o
   1   2  11       16.20       14.49      0.78 o
   2   2  11       10.22        9.80      1.12 o
   3   2  11       70.39       67.35      2.34 o
   4   2  11       35.81       37.79      2.19 o
   5   2  11        0.37        0.67      0.36 o
   6   2  11      175.62      176.45      3.66 o
   7   2  11      140.66      140.96      3.19 o
   8   2  11      108.33      108.99      3.12 o
   9   2  11       50.23       46.78      2.00 o
  10   2  11        0.88        1.43      0.62 o
  11   2  11       24.61       22.28      1.73 o
  12   2  11        2.36        2.30      1.04 o
  13   2  11       26.56       26.82      2.67 o
 -19   3  11       10.23       11.00      2.01 o
 -18   3  11       16.28       15.16      2.15 o
 -17   3  11        5.05        4.83      1.34 o
 -16   3  11       41.35       44.46      4.72 o
 -15   3  11       62.21       61.92      5.70 o
 -14   3  11        0.90        0.30      0.49 o
 -13   3  11       68.02       69.57      2.89 o
 -12   3  11       87.60       82.92      5.48 o
 -11   3  11       12.24       12.87      1.51 o
 -10   3  11      141.26      137.47      5.23 o
  -9   3  11       74.76       70.56      1.65 o
  -8   3  11       41.82       40.22      1.06 o
  -7   3  11      237.39      228.59      5.13 o
  -6   3  11      106.37      102.40      2.82 o
  -5   3  11        2.33        1.79      0.47 o
  -4   3  11       78.86       79.77      2.96 o
  -3   3  11       10.86       12.25      1.00 o
  -2   3  11        5.71        5.16      0.50 o
  -1   3  11      204.19      197.78      3.80 o
   0   3  11      111.17      107.81      2.82 o
   1   3  11       67.37       64.40      2.09 o
   2   3  11      196.05      187.42      4.38 o
   3   3  11        3.92        4.45      0.74 o
   4   3  11       14.51       14.37      0.85 o
   5   3  11      128.49      122.13      4.21 o
   6   3  11       12.34       14.27      1.51 o
   7   3  11       48.04       45.88      1.86 o
   8   3  11      100.52       98.43      3.30 o
   9   3  11       17.52       19.24      1.82 o
  10   3  11       16.19       16.23      1.36 o
  11   3  11       35.45       34.48      1.95 o
  12   3  11        8.46        6.39      1.49 o
  13   3  11        2.22        2.67      1.11 o
 -18   4  11       14.67       15.08      2.01 o
 -17   4  11        8.67        5.87      1.41 o
 -16   4  11       35.83       37.07      2.60 o
 -15   4  11       47.43       49.18      2.75 o
 -14   4  11        5.67        4.46      0.89 o
 -13   4  11      106.65      110.93      2.99 o
 -12   4  11       82.69       81.18      3.74 o
 -11   4  11       36.03       37.34      1.31 o
 -10   4  11       96.54       96.88      4.97 o
  -9   4  11       23.89       23.49      1.75 o
  -8   4  11        5.96        5.85      0.56 o
  -7   4  11      132.54      132.52      2.98 o
  -6   4  11       73.84       68.47      3.19 o
  -5   4  11       91.01       82.41      5.50 o
  -4   4  11      341.52      313.73      7.09 o
  -3   4  11      110.30      100.62      3.13 o
  -2   4  11       20.30       18.92      1.08 o
  -1   4  11      108.77      104.23      2.89 o
   0   4  11      209.58      198.74      4.65 o
   1   4  11      144.88      138.72      4.17 o
   2   4  11      104.87       95.08      3.44 o
   3   4  11       19.60       20.17      2.19 o
   4   4  11       86.95       83.71      3.36 o
   5   4  11       77.17       81.13      2.70 o
   6   4  11        5.85        5.94      0.84 o
   7   4  11       31.96       32.69      1.67 o
   8   4  11       80.51       83.94      2.84 o
   9   4  11       30.78       30.24      2.87 o
  10   4  11       19.90       19.84      1.71 o
  11   4  11       13.30       13.79      2.34 o
  12   4  11       21.30       23.48      2.30 o
  13   4  11       10.00        9.21      1.71 o
 -16   5  11        0.39        0.30      0.82 o
 -15   5  11        2.86        2.01      0.82 o
 -14   5  11       39.95       41.98      2.30 o
 -13   5  11       34.70       36.70      1.93 o
 -12   5  11       11.27       13.15      1.19 o
 -11   5  11       88.12       92.50      3.34 o
 -10   5  11        9.95        9.63      0.75 o
  -9   5  11       11.58        9.82      0.76 o
  -8   5  11       52.95       51.07      2.90 o
  -7   5  11       53.69       47.85      3.12 o
  -6   5  11       47.73       48.70      1.80 o
  -5   5  11      113.51      104.36      4.16 o
  -4   5  11       28.96       27.35      1.50 o
  -3   5  11       43.12       40.61      1.84 o
  -2   5  11       81.76       77.91      5.16 o
  -1   5  11       41.05       41.33      4.79 o
   0   5  11       20.11       18.26      3.53 o
   1   5  11       45.33       48.23      2.97 o
   2   5  11       99.34       99.94      4.35 o
   3   5  11       17.47       15.22      1.73 o
   4   5  11       24.70       22.35      2.15 o
   5   5  11       15.26       15.76      1.42 o
   6   5  11       15.09       14.72      1.24 o
   7   5  11       58.93       58.61      4.53 o
   8   5  11        6.54        7.10      1.52 o
   9   5  11       26.49       25.07      3.08 o
  10   5  11        2.20        2.30      0.93 o
  11   5  11       12.59       13.59      1.60 o
  12   5  11       22.84       22.14      2.30 o
  13   5  11       10.12        8.92      1.71 o
 -14   6  11       19.17       19.99      1.63 o
 -13   6  11       14.73       16.72      1.41 o
 -12   6  11       35.04       39.75      1.93 o
 -11   6  11        9.06       10.55      1.11 o
 -10   6  11        9.19        8.40      0.97 o
  -9   6  11       19.95       23.03      1.41 o
  -8   6  11       14.07       13.74      1.19 o
  -7   6  11       57.07       60.55      2.75 o
  -6   6  11       52.11       53.92      4.57 o
  -5   6  11       66.08       68.64      2.52 o
  -4   6  11        5.21        4.72      0.95 o
  -3   6  11       54.53       56.47      4.72 o
  -2   6  11        3.78        4.10      1.30 o
  -1   6  11        0.98        0.88      0.77 o
   0   6  11       70.20       68.59      3.01 o
   1   6  11       26.14       27.40      2.09 o
   2   6  11       20.37       23.36      2.17 o
   3   6  11       54.65       57.58      4.23 o
   4   6  11        0.69        2.01      1.49 o
   5   6  11       22.43       21.88      4.20 o
   6   6  11       23.63       22.73      2.71 o
   7   6  11        9.35        9.64      2.41 o
   8   6  11        4.10        2.50      0.94 o
   9   6  11       54.36       54.73      6.72 o
  10   6  11       23.84       24.09      2.79 o
  11   6  11        3.42        3.65      1.14 o
 -11   7  11        9.25        9.21      1.04 o
 -10   7  11        0.48       -0.07      0.52 o
  -9   7  11        4.61        5.87      0.89 o
  -8   7  11       10.06       10.33      1.26 o
  -7   7  11        1.61        2.15      0.74 o
  -6   7  11        9.99       10.55      1.41 o
  -5   7  11       37.62       45.02      2.75 o
  -4   7  11       20.25       21.84      2.23 o
  -3   7  11        7.92        7.95      1.63 o
  -2   7  11       24.37       27.34      2.75 o
  -1   7  11       11.15       12.70      2.08 o
   0   7  11       15.31       13.89      2.30 o
   1   7  11        7.84        7.58      2.01 o
   2   7  11        6.76        6.84      2.23 o
   3   7  11       18.64       25.63      3.49 o
   4   7  11       22.12       23.70      3.42 o
   5   7  11        5.33        5.05      1.34 o
   6   7  11        6.61        6.80      2.75 o
   7   7  11       13.48       12.84      2.23 o
   8   7  11        1.44        0.66      0.82 o
  -6   8  11       11.17       13.52      1.63 o
  -5   8  11        0.15        0.22      0.89 o
  -4   8  11        4.05        5.57      1.41 o
  -3   8  11        9.89       14.27      2.08 o
  -2   8  11        3.89        3.94      1.63 o
  -1   8  11        6.75        4.16      1.63 o
   0   8  11        2.38        4.46      1.86 o
   1   8  11        5.89        7.50      2.15 o
   2   8  11       27.93       26.38      3.42 o
 -20   0  12       32.28       36.11      4.01 o
 -19   0  12       23.89       22.29      3.19 o
 -18   0  12        8.57       11.13      1.97 o
 -17   0  12       15.15       12.92      1.95 o
 -16   0  12       43.52       44.44      3.01 o
 -15   0  12       38.56       59.56      5.87 o
 -14   0  12       12.16       10.01      2.08 o
 -13   0  12       79.22       74.72      3.46 o
 -12   0  12       69.80       70.45      3.90 o
 -11   0  12      315.17      318.24     14.08 o
 -10   0  12      327.41      309.89     10.77 o
  -9   0  12       26.37       33.36      2.38 o
  -8   0  12      288.38      279.65      9.73 o
  -7   0  12      714.79      688.51     21.10 o
  -5   0  12      407.26      383.60     12.48 o
  -4   0  12      218.74      210.78      7.65 o
  -3   0  12       71.48       66.01      2.28 o
  -2   0  12      661.84      598.83     19.39 o
  -1   0  12       79.26       81.80      3.79 o
   1   0  12      162.18      176.81      7.24 o
   2   0  12      137.99      155.28      4.28 o
   3   0  12        3.26        3.72      0.62 o
   4   0  12      342.40      341.52      8.48 o
   5   0  12      203.60      201.49      4.23 o
   6   0  12       14.24       17.13      1.01 o
   7   0  12      267.67      262.81      5.98 o
   8   0  12       30.18       28.97      1.46 o
   9   0  12       59.30       71.58      9.55 o
  10   0  12      166.98      162.39      4.93 o
  11   0  12       23.92       20.15      1.63 o
 -20   1  12       37.99       38.45      4.87 o
 -19   1  12       10.25        7.74      1.55 o
 -18   1  12       14.31       14.39      2.19 o
 -17   1  12        0.71       -0.36      0.67 o
 -16   1  12        2.15        1.21      0.77 o
 -15   1  12       28.59       30.56      1.76 o
 -14   1  12       87.59       82.43      3.19 o
 -13   1  12      116.06      111.30      3.07 o
 -12   1  12       42.66       42.36      1.90 o
 -11   1  12       45.07       45.98      1.89 o
 -10   1  12       68.99       70.62      3.42 o
  -9   1  12       15.77       15.80      1.13 o
  -8   1  12      119.82      118.30      3.01 o
  -7   1  12      141.27      136.26      3.21 o
  -6   1  12      183.79      187.59      5.62 o
  -5   1  12      277.81      273.44      8.38 o
  -4   1  12      145.36      139.39      5.20 o
  -3   1  12       15.16       14.93      0.73 o
  -2   1  12       99.17      102.00      4.50 o
  -1   1  12       80.81       85.60      2.44 o
   0   1  12       59.88       56.33      1.73 o
   1   1  12       62.52       59.92      1.44 o
   2   1  12      120.59      117.26      2.71 o
   3   1  12       39.30       40.44      1.25 o
   4   1  12       74.39       78.12      1.71 o
   5   1  12      180.29      184.66      3.29 o
   6   1  12       99.46       97.89      2.17 o
   7   1  12       56.62       60.16      1.81 o
   8   1  12       43.97       41.59      2.21 o
   9   1  12       54.19       50.94      1.44 o
  10   1  12       33.48       31.43      2.00 o
  11   1  12       38.60       33.85      1.56 o
  12   1  12       51.69       43.32      3.34 o
 -19   2  12        6.83        4.38      1.56 o
 -18   2  12       38.58       38.95      3.45 o
 -17   2  12       42.51       44.18      2.68 o
 -16   2  12       28.91       26.14      2.09 o
 -15   2  12      125.25      123.58      8.26 o
 -14   2  12       30.51       28.32      1.76 o
 -13   2  12       47.65       46.89      2.09 o
 -12   2  12      107.37      100.38      3.85 o
 -11   2  12       25.42       26.69      1.39 o
 -10   2  12       26.69       25.28      1.28 o
  -9   2  12      494.08      484.73      9.65 o
  -8   2  12      177.22      171.48      4.00 o
  -7   2  12       26.86       25.68      1.08 o
  -6   2  12      250.12      254.22      4.24 o
  -5   2  12       90.72       88.84      1.77 o
  -4   2  12       35.34       36.02      0.92 o
  -3   2  12      304.91      290.86      5.42 o
  -2   2  12      206.68      198.16      5.69 o
  -1   2  12       48.02       45.41      1.27 o
   0   2  12      319.92      307.14      5.28 o
   1   2  12        5.23        4.56      0.52 o
   2   2  12       34.18       33.60      1.52 o
   3   2  12      229.55      234.99      4.69 o
   4   2  12       39.68       38.85      1.20 o
   5   2  12       28.97       28.43      1.14 o
   6   2  12       56.68       55.21      1.72 o
   7   2  12       14.46       13.67      0.97 o
   8   2  12       11.88        9.17      1.01 o
   9   2  12       24.36       22.57      1.46 o
  10   2  12       13.29       13.10      1.20 o
  11   2  12       25.58       23.33      2.30 o
  12   2  12       34.93       37.37      3.05 o
  13   2  12        3.68        4.98      1.63 o
 -19   3  12        2.36        2.60      1.34 o
 -18   3  12       31.92       35.22      3.05 o
 -17   3  12       59.80       62.58     10.70 o
 -16   3  12       39.46       41.53      4.36 o
 -15   3  12       80.27       86.85      4.09 o
 -14   3  12       14.83       16.46      1.82 o
 -13   3  12       26.59       28.87      3.34 o
 -12   3  12       91.75       92.17      2.09 o
 -11   3  12       38.02       36.46      1.13 o
 -10   3  12        2.62        2.29      0.39 o
  -9   3  12       78.79       81.86      1.88 o
  -8   3  12       95.08       94.09      3.20 o
  -7   3  12      120.26      118.81      3.12 o
  -6   3  12       64.07       70.91      2.71 o
  -5   3  12       98.99       97.25      2.43 o
  -4   3  12        8.77        8.95      1.31 o
  -3   3  12      124.88      124.58      3.70 o
  -2   3  12      196.54      194.83      4.14 o
  -1   3  12      129.77      126.21      2.85 o
   0   3  12      231.70      223.17      4.93 o
   1   3  12      105.88      103.45      2.90 o
   2   3  12       20.48       22.28      2.05 o
   3   3  12       27.26       34.58      2.04 o
   4   3  12        1.79        2.41      0.48 o
   5   3  12       22.27       24.46      1.13 o
   6   3  12       23.45       25.36      1.34 o
   7   3  12       27.56       27.67      1.46 o
   8   3  12       43.07       41.74      1.89 o
   9   3  12        4.33        6.65      0.95 o
  10   3  12       87.35       83.75      9.18 o
  11   3  12        2.11        2.40      0.89 o
  12   3  12       23.59       24.74      2.45 o
  13   3  12        0.94        1.04      0.97 o
 -17   4  12        1.80        0.89      0.97 o
 -16   4  12       20.25       21.99      2.08 o
 -15   4  12        8.44        8.92      1.34 o
 -14   4  12       28.51       31.20      2.01 o
 -13   4  12       30.81       33.71      7.02 o
 -12   4  12        2.60        3.74      0.93 o
 -11   4  12       13.55       14.55      0.87 o
 -10   4  12       38.04       37.77      2.06 o
  -9   4  12        3.29        3.00      0.39 o
  -8   4  12       29.93       28.69      0.94 o
  -7   4  12        3.13        3.64      0.80 o
  -6   4  12        3.52        3.43      0.86 o
  -5   4  12       30.60       27.98      3.64 o
  -4   4  12       92.95       92.47      6.58 o
  -3   4  12       19.21       19.01      1.47 o
  -2   4  12       17.84       20.88      1.18 o
  -1   4  12       97.69       96.38      2.78 o
   0   4  12       18.19       17.03      1.45 o
   1   4  12       76.62       70.79      2.81 o
   2   4  12       36.14       32.44      1.94 o
   3   4  12       25.08       21.69      1.78 o
   4   4  12       17.85       17.21      1.13 o
   5   4  12       36.13       35.84      1.64 o
   6   4  12        2.10        2.88      0.68 o
   7   4  12        4.90        4.03      0.78 o
   8   4  12       10.17       10.30      1.07 o
   9   4  12       18.06       16.61      1.57 o
  10   4  12        6.85        5.19      2.86 o
  11   4  12        2.80        1.51      1.15 o
  12   4  12       13.41       10.25      1.86 o
  13   4  12       11.36       10.55      1.86 o
 -16   5  12        6.96        7.80      1.34 o
 -15   5  12       14.98       16.64      1.63 o
 -14   5  12       23.08       26.23      1.86 o
 -13   5  12        3.45        4.76      0.82 o
 -12   5  12       40.20       43.84      2.01 o
 -11   5  12       20.97       21.92      1.26 o
 -10   5  12       10.62       11.00      0.89 o
  -9   5  12       27.83       27.97      1.15 o
  -8   5  12       11.37       12.15      0.72 o
  -7   5  12       12.32       13.78      1.82 o
  -6   5  12       36.59       34.58      1.41 o
  -5   5  12       18.98       20.03      1.18 o
  -4   5  12       19.74       21.25      1.30 o
  -3   5  12       57.95       52.62      3.45 o
  -2   5  12       68.77       64.67      2.50 o
  -1   5  12       20.20       21.44      1.53 o
   0   5  12        0.53       -0.50      0.74 o
   1   5  12       41.94       40.74      2.27 o
   2   5  12       10.05       10.00      1.39 o
   3   5  12       19.36       16.07      1.78 o
   4   5  12        4.56        4.23      1.89 o
   5   5  12        6.69        5.65      0.86 o
   6   5  12       28.95       28.55      2.93 o
   7   5  12       32.26       29.61      3.16 o
   8   5  12       20.14       19.64      2.12 o
   9   5  12        2.14        0.46      0.75 o
  10   5  12        8.62        7.73      1.37 o
  11   5  12        7.83        7.61      1.42 o
  12   5  12        2.15        2.36      1.78 o
 -14   6  12        3.20        2.53      0.82 o
 -13   6  12        5.34        3.86      0.82 o
 -11   6  12        6.88        7.58      0.97 o
 -10   6  12        3.13        3.34      0.59 o
  -9   6  12       11.57       15.16      1.04 o
  -8   6  12        7.42        7.95      0.82 o
  -7   6  12        2.23        2.30      0.59 o
  -5   6  12        3.91        3.57      0.89 o
  -4   6  12        0.58        0.45      0.82 o
  -3   6  12        5.65       12.58      1.30 o
  -2   6  12        0.60        1.45      0.78 o
  -1   6  12       40.97       42.57      3.60 o
   0   6  12        7.52       10.93      2.01 o
   1   6  12       19.02       26.97      2.90 o
   2   6  12        0.97        2.01      1.41 o
   3   6  12        9.60        7.28      2.08 o
   4   6  12        3.38        3.71      1.71 o
   5   6  12       10.97        9.97      1.97 o
   6   6  12       12.56       14.80      1.48 o
   7   6  12        0.05       -0.36      0.63 o
   8   6  12        2.66        2.70      1.00 o
   9   6  12        0.57        1.29      0.97 o
  10   6  12        0.21        0.34      0.77 o
 -10   7  12        7.15        6.61      0.82 o
  -9   7  12        8.56       10.03      0.97 o
  -8   7  12       19.06       21.17      1.34 o
  -7   7  12        9.21        9.66      1.19 o
  -6   7  12       26.75       31.50      1.93 o
  -5   7  12       11.36       12.33      1.49 o
  -4   7  12        2.09        3.42      1.19 o
  -3   7  12        7.78       11.07      1.78 o
  -2   7  12       14.17       17.68      2.30 o
  -1   7  12       28.34       23.92      2.75 o
   0   7  12        3.21        5.13      1.71 o
   1   7  12       19.89       27.19      3.19 o
   2   7  12        1.76        5.20      1.86 o
   3   7  12       14.06       19.09      3.05 o
   4   7  12       11.61       10.86      2.12 o
   5   7  12        4.39        3.32      1.30 o
   6   7  12        7.02        7.75      1.89 o
  -2   8  12        4.71        2.82      1.34 o
 -19   1  13        8.86        6.54      1.46 o
 -18   1  13       16.03       15.30      1.54 o
 -17   1  13        6.05        4.46      1.02 o
 -16   1  13        6.18        4.71      0.98 o
 -15   1  13       18.75       18.33      1.45 o
 -14   1  13       60.40       61.34      2.33 o
 -13   1  13       33.00       36.32      2.12 o
 -12   1  13       21.16       22.70      1.49 o
 -11   1  13       39.73       38.91      1.79 o
 -10   1  13       79.76       73.38      2.45 o
  -9   1  13      142.39      143.29      5.25 o
  -8   1  13       74.17       73.50      2.26 o
  -7   1  13      144.78      146.81      4.50 o
  -6   1  13      113.04      107.45      3.52 o
  -5   1  13       51.19       51.85      1.67 o
  -4   1  13      309.98      301.54      4.91 o
  -3   1  13      116.78      112.81      5.56 o
  -2   1  13       37.76       37.60      1.39 o
  -1   1  13      191.34      196.93      4.33 o
   0   1  13      110.74      111.54      2.85 o
   1   1  13      169.77      169.87      3.94 o
   2   1  13       72.85       72.55      1.46 o
   3   1  13       92.64       97.21      1.93 o
   4   1  13       40.89       43.88      1.83 o
   5   1  13      131.09      127.29      2.55 o
   6   1  13       49.85       48.37      1.45 o
   7   1  13        3.77        3.62      0.59 o
   8   1  13       61.26       57.22      1.97 o
   9   1  13       39.59       36.60      1.89 o
  10   1  13        2.05        1.88      0.76 o
  11   1  13        2.32        1.19      1.04 o
  12   1  13        4.25        4.83      1.41 o
 -19   2  13        1.95        1.56      1.26 o
 -18   2  13        0.54       -0.43      0.95 o
 -17   2  13        6.57        4.76      1.17 o
 -16   2  13       96.92       92.13      3.70 o
 -15   2  13       27.71       27.11      2.01 o
 -14   2  13       15.63       14.23      1.40 o
 -13   2  13       20.38       19.83      1.49 o
 -12   2  13       30.38       31.19      2.94 o
 -11   2  13       24.16       24.01      1.42 o
 -10   2  13       24.24       22.75      1.29 o
  -9   2  13       10.52       10.04      0.86 o
  -8   2  13       35.68       31.11      1.36 o
  -7   2  13      154.68      143.82      3.58 o
  -6   2  13        8.95        8.97      0.74 o
  -5   2  13        6.50        5.82      0.57 o
  -4   2  13      165.07      166.37      6.52 o
  -3   2  13       68.99       68.46      1.51 o
  -2   2  13       51.93       47.47      1.24 o
  -1   2  13      221.10      218.70      6.91 o
   0   2  13       47.43       42.91      1.31 o
   1   2  13       26.31       25.82      1.17 o
   2   2  13      122.76      118.27      2.67 o
   3   2  13       23.29       22.94      1.00 o
   4   2  13        0.72        0.56      0.35 o
   5   2  13        6.07        7.05      0.66 o
   6   2  13       17.44       17.40      1.03 o
   7   2  13       21.12       20.27      1.16 o
   8   2  13       48.18       45.32      3.14 o
   9   2  13        4.14        4.01      0.84 o
  10   2  13        9.60       10.00      1.42 o
  11   2  13       48.97       49.41      3.49 o
  12   2  13       18.98       19.61      2.30 o
 -18   3  13       23.20       22.44      2.53 o
 -17   3  13       49.36       51.89      5.54 o
 -16   3  13        5.12        2.60      0.95 o
 -15   3  13       11.73        9.62      1.42 o
 -14   3  13       14.60       15.33      2.82 o
 -13   3  13        1.17        0.84      0.59 o
 -12   3  13       11.81       11.79      1.10 o
 -11   3  13       92.81       92.30      3.24 o
 -10   3  13       59.87       59.55      2.08 o
  -9   3  13       22.67       21.86      0.99 o
  -8   3  13       88.23       89.48      1.93 o
  -7   3  13       46.21       47.51      1.53 o
  -6   3  13       31.16       30.63      1.24 o
  -5   3  13      180.63      174.06      4.09 o
  -4   3  13       18.41       17.72      1.14 o
  -3   3  13      101.76       99.70      2.68 o
  -2   3  13      188.85      188.40      5.25 o
  -1   3  13        3.35        3.34      0.57 o
   0   3  13       32.26       32.20      1.42 o
   1   3  13       66.94       63.72      2.15 o
   2   3  13        8.64        8.02      0.93 o
   3   3  13       36.67       33.11      1.72 o
   4   3  13       29.31       26.05      1.17 o
   5   3  13        5.51        5.58      0.68 o
   6   3  13       23.69       24.17      1.33 o
   7   3  13       34.55       35.70      1.71 o
   8   3  13       17.96       16.48      1.32 o
   9   3  13       19.94       21.70      5.50 o
  10   3  13        7.20        5.12      1.75 o
  11   3  13        2.88        2.23      0.98 o
  12   3  13       10.20        9.58      1.78 o
  13   3  13        1.99        1.78      1.11 o
 -17   4  13       30.52       30.76      2.60 o
 -16   4  13        1.35        1.78      1.04 o
 -15   4  13       25.14       25.48      2.08 o
 -14   4  13       76.27       83.51      3.71 o
 -13   4  13       22.61       23.24      2.04 o
 -12   4  13        0.79        0.85      0.71 o
 -11   4  13       69.53       68.72      2.49 o
 -10   4  13       76.73       81.74      4.17 o
  -9   4  13       85.73       86.90      2.10 o
  -8   4  13       46.50       45.25      4.68 o
  -7   4  13       64.71       65.99      4.90 o
  -6   4  13       51.48       50.10      2.33 o
  -5   4  13      152.11      150.07      7.69 o
  -4   4  13        9.83        8.79      1.63 o
  -3   4  13       91.32       90.79      2.49 o
  -2   4  13      117.12      108.03      3.83 o
  -1   4  13       17.26       15.24      1.24 o
   0   4  13       19.48       19.45      1.56 o
   1   4  13       73.29       67.88      2.52 o
   2   4  13       31.81       31.20      2.86 o
   3   4  13       31.00       32.02      2.07 o
   4   4  13       70.12       73.01      2.37 o
   5   4  13        2.34        2.66      0.66 o
   6   4  13       11.54       11.64      1.06 o
   7   4  13        5.08        5.41      0.98 o
   8   4  13       12.21       13.02      2.23 o
   9   4  13       29.47       33.62      5.02 o
  10   4  13       37.66       40.55      2.54 o
  11   4  13       19.20       14.68      1.68 o
  12   4  13        3.39        3.64      1.26 o
 -15   5  13        4.37        4.09      1.04 o
 -14   5  13        6.37        7.58      1.11 o
 -13   5  13       27.28       29.05      1.78 o
 -12   5  13       55.82       60.70      2.60 o
 -11   5  13       33.73       34.85      1.63 o
 -10   5  13       42.73       45.17      1.78 o
  -8   5  13       16.01       16.42      1.93 o
  -7   5  13       14.40       13.52      1.63 o
  -6   5  13        9.42        8.84      1.49 o
  -5   5  13       42.80       47.85      2.97 o
  -4   5  13       68.53       68.21      2.28 o
  -3   5  13       21.49       22.89      1.39 o
  -2   5  13        3.07        2.64      0.73 o
  -1   5  13       53.14       52.88      2.35 o
   0   5  13       11.18       12.60      1.41 o
   1   5  13       41.18       43.38      3.31 o
   2   5  13      150.86      144.92      4.83 o
   3   5  13       83.45       82.52      5.57 o
   4   5  13       11.79       10.56      1.25 o
   5   5  13       15.87       14.34      1.35 o
   6   5  13       13.89       14.31      2.49 o
   7   5  13        9.77        9.57      1.29 o
   8   5  13       13.37       14.07      3.31 o
   9   5  13        9.97       10.67      3.19 o
  10   5  13        7.93        5.36      1.24 o
  11   5  13       12.34       11.83      1.63 o
 -13   6  13       15.12       17.39      1.41 o
 -12   6  13       38.90       45.02      2.01 o
 -11   6  13       17.82       19.47      1.19 o
  -7   6  13       15.07       16.49      0.97 o
  -5   6  13        8.20       10.10      1.19 o
  -4   6  13       64.02       72.96      3.27 o
  -3   6  13       64.63       64.71      3.34 o
  -2   6  13       22.46       17.24      2.08 o
  -1   6  13       24.60       23.40      2.38 o
   0   6  13       91.83       92.05      4.83 o
   1   6  13        0.00        0.15      1.26 o
   2   6  13       25.75       27.34      3.19 o
   3   6  13       61.32       58.77      4.61 o
   4   6  13       66.77       60.82      5.94 o
   5   6  13       58.74       55.10      5.42 o
   6   6  13       18.92       15.82      1.57 o
   7   6  13        7.80        7.59      1.25 o
   8   6  13        6.27        6.36      3.68 o
  -6   7  13        6.78        9.81      1.04 o
  -5   7  13       23.78       24.96      1.71 o
  -4   7  13       20.19       22.81      1.93 o
  -3   7  13        1.67        1.56      1.11 o
  -2   7  13        2.92        2.75      1.26 o
  -1   7  13        3.66        3.19      1.41 o
   0   7  13        8.78       10.03      2.01 o
   1   7  13       21.83       25.56      3.12 o
   2   7  13       33.52       45.25      4.01 o
   3   7  13       14.91       13.67      1.37 o
   4   7  13       12.93       13.58      1.71 o
   5   7  13       19.83       19.47      2.71 o
 -19   0  14       15.44       11.84      2.11 o
 -18   0  14       29.15       23.04      2.64 o
 -17   0  14       72.98       67.82      4.49 o
 -16   0  14        8.78        8.23      2.53 o
 -15   0  14      106.89      100.17     10.03 o
 -14   0  14       99.93       98.84      4.40 o
 -13   0  14      168.73      170.65      5.94 o
 -12   0  14      320.41      328.44      9.28 o
 -11   0  14        8.71        5.29      1.09 o
 -10   0  14       33.32       29.50      2.60 o
  -9   0  14       60.75       54.98      3.34 o
  -8   0  14       19.88       19.17      2.01 o
  -7   0  14       16.29       32.84      2.45 o
  -6   0  14      451.14      440.28     14.79 o
  -5   0  14      300.41      288.65      7.20 o
  -4   0  14       51.98       47.77      2.97 o
  -3   0  14      493.05      476.39     15.83 o
  -2   0  14      140.74      134.55      5.65 o
  -1   0  14       88.37       93.00      9.40 o
   0   0  14      363.13      381.19      9.19 o
   1   0  14      100.50      104.56      3.32 o
   2   0  14      146.84      152.50      8.10 o
   3   0  14      394.08      401.79     13.63 o
   4   0  14        0.18       -0.17      0.52 o
   5   0  14       55.11       61.42      2.75 o
   6   0  14      284.21      299.47      8.35 o
   7   0  14       94.88       95.02      3.94 o
   8   0  14       11.26        9.14      1.41 o
   9   0  14       11.18        9.66      1.86 o
  10   0  14       61.97       59.29      4.16 o
  11   0  14        8.03        5.65      1.63 o
 -19   1  14        7.12        6.35      1.33 o
 -18   1  14       21.96       20.83      1.93 o
 -17   1  14       59.27       57.37      2.55 o
 -16   1  14        2.97        2.65      0.86 o
 -15   1  14       68.85       66.11      4.65 o
 -14   1  14       62.62       60.76      3.56 o
 -13   1  14       19.10       18.90      1.60 o
 -12   1  14       92.78       90.76      3.09 o
 -11   1  14       72.41       71.63      2.58 o
 -10   1  14       66.66       64.16      2.33 o
  -9   1  14       31.57       28.01      1.46 o
  -8   1  14       84.27       85.58      2.71 o
  -7   1  14       33.01       35.07      1.53 o
  -6   1  14       90.74       86.60      2.50 o
  -5   1  14      187.57      185.97      3.74 o
  -4   1  14      100.26       99.99      2.68 o
  -3   1  14      109.13      115.11      5.28 o
  -2   1  14       82.73       80.15      3.30 o
  -1   1  14       88.92       86.71      3.94 o
   0   1  14      167.68      168.95      5.53 o
   1   1  14       96.44      101.30      3.32 o
   2   1  14       88.75       91.72      4.25 o
   3   1  14      112.33      110.06      2.63 o
   4   1  14       48.16       50.43      1.66 o
   5   1  14        9.97        9.67      0.67 o
   6   1  14        8.20        7.77      0.67 o
   7   1  14       10.08        7.35      0.75 o
   8   1  14       27.20       26.74      1.30 o
   9   1  14       35.79       35.08      1.94 o
  10   1  14       24.00       21.10      2.38 o
  11   1  14       10.49       10.77      2.01 o
  12   1  14       21.18       22.14      2.53 o
 -18   2  14        4.85        3.20      1.04 o
 -17   2  14        0.46       -0.02      0.75 o
 -16   2  14       14.33       14.15      1.41 o
 -15   2  14       24.28       22.45      2.57 o
 -14   2  14        5.55        3.90      0.96 o
 -13   2  14       63.20       62.82      2.81 o
 -12   2  14       60.62       62.77      2.48 o
 -11   2  14        5.70        5.74      0.88 o
 -10   2  14       80.29       77.45      2.60 o
  -9   2  14       11.99       12.79      1.06 o
  -8   2  14       61.77       60.82      2.10 o
  -7   2  14      221.10      215.26      4.96 o
  -6   2  14        7.72        7.31      0.69 o
  -5   2  14       77.63       75.10      2.02 o
  -4   2  14       73.60       69.89      2.25 o
  -3   2  14        1.79        1.44      0.46 o
  -2   2  14       61.53       56.75      1.95 o
  -1   2  14      119.97      122.40      2.44 o
   0   2  14       19.36       18.59      0.81 o
   1   2  14      164.78      160.55      4.06 o
   2   2  14       45.31       45.29      1.50 o
   3   2  14       23.97       23.36      1.21 o
   4   2  14       90.32       92.24      2.17 o
   5   2  14       66.15       64.55      2.22 o
   6   2  14        0.45        0.53      0.45 o
   7   2  14       82.54       76.14      2.30 o
   8   2  14       68.74       70.62      2.51 o
   9   2  14        1.23        0.94      0.83 o
  10   2  14       38.01       41.64      2.61 o
  11   2  14        0.75        0.30      0.89 o
  12   2  14        1.69       -0.37      0.89 o
 -17   3  14        8.63        8.17      1.48 o
 -16   3  14       15.31       10.28      1.97 o
 -15   3  14        1.69        1.90      0.91 o
 -14   3  14        2.00        1.57      1.30 o
 -13   3  14       19.85       19.17      1.47 o
 -12   3  14       27.23       29.75      1.64 o
 -11   3  14       20.27       19.33      1.43 o
 -10   3  14      104.48      100.95      5.14 o
  -9   3  14       78.37       78.98      2.59 o
  -8   3  14       40.33       40.21      2.32 o
  -7   3  14       81.13       85.69      3.71 o
  -6   3  14       56.40       56.82      2.43 o
  -5   3  14       30.61       30.80      1.26 o
  -4   3  14       43.71       43.32      1.21 o
  -3   3  14        1.22        1.21      0.44 o
  -2   3  14       39.26       39.00      1.28 o
  -1   3  14       67.15       67.31      1.98 o
   0   3  14       62.25       64.40      1.95 o
   1   3  14       58.82       58.10      2.05 o
   2   3  14       77.06       69.79      2.40 o
   3   3  14       13.34       12.30      1.18 o
   4   3  14        2.07        2.25      0.58 o
   5   3  14       92.51       89.00      2.43 o
   6   3  14        8.24        6.44      0.86 o
   7   3  14       17.20       17.05      1.27 o
   8   3  14       28.85       31.12      2.06 o
   9   3  14       39.54       37.10      2.35 o
  10   3  14       18.56       16.04      1.70 o
  11   3  14       10.23        9.11      1.48 o
  12   3  14        2.61        1.63      1.04 o
  13   3  14        4.64        3.71      1.41 o
 -16   4  14        0.76        1.19      0.97 o
 -15   4  14       10.81       11.29      1.56 o
 -14   4  14        8.18        7.50      1.19 o
 -13   4  14        2.85        2.83      1.45 o
 -12   4  14        4.98        3.85      0.78 o
 -11   4  14        7.28        7.34      1.60 o
 -10   4  14        5.42        4.22      0.74 o
  -9   4  14       30.08       27.95      3.23 o
  -8   4  14       75.07       74.08      2.65 o
  -7   4  14       22.97       20.62      1.40 o
  -6   4  14       49.12       47.49      3.27 o
  -5   4  14        4.51        4.38      0.83 o
  -4   4  14       18.29       21.48      2.38 o
  -3   4  14        7.63        7.45      0.74 o
  -2   4  14        0.72        0.87      0.50 o
  -1   4  14       22.71       21.54      1.33 o
   0   4  14       97.25       93.13      2.89 o
   1   4  14       19.86       22.07      1.53 o
   2   4  14        9.77        9.65      1.28 o
   3   4  14       28.65       29.61      2.04 o
   4   4  14       24.47       23.66      1.41 o
   5   4  14        0.90        0.52      0.54 o
   6   4  14       37.17       37.05      2.07 o
   7   4  14       21.81       19.39      1.61 o
   8   4  14       12.75       13.91      1.51 o
   9   4  14       18.17       17.39      1.66 o
  10   4  14        3.20        3.73      1.11 o
  11   4  14        6.00        3.29      1.13 o
 -14   5  14        3.99        4.76      0.97 o
 -13   5  14       12.02       13.30      1.34 o
 -12   5  14       17.78       18.50      1.26 o
  -5   5  14        7.36        8.02      1.34 o
  -4   5  14       41.76       38.56      2.75 o
  -3   5  14       42.34       45.05      1.86 o
  -2   5  14       67.32       67.95      2.53 o
  -1   5  14        3.96        3.49      0.89 o
   0   5  14       14.41       13.91      2.15 o
   1   5  14       35.64       38.56      3.19 o
   2   5  14        5.39        6.02      1.71 o
   3   5  14       49.74       51.71      4.09 o
   4   5  14       33.37       32.18      4.64 o
   5   5  14        2.14        2.04      1.30 o
   6   5  14       25.10       26.30      2.71 o
   7   5  14       16.60       16.44      2.12 o
   8   5  14        0.56        0.26      0.75 o
   9   5  14        2.97        1.79      0.95 o
  10   5  14        2.99        3.04      1.08 o
  -4   6  14        6.23        6.32      0.97 o
  -3   6  14        0.57        0.74      0.89 o
  -2   6  14        6.91        7.28      1.49 o
  -1   6  14        0.24        0.30      1.04 o
   0   6  14        5.19        8.47      1.78 o
   1   6  14        2.88        2.30      1.41 o
   2   6  14       15.53       17.91      2.75 o
   3   6  14        3.67        2.78      0.80 o
   4   6  14        2.49        2.93      0.88 o
   5   6  14        2.72        2.53      0.87 o
   6   6  14        1.40        1.91      0.86 o
   7   6  14        0.16        0.24      1.00 o
  -4   7  14        8.37       10.40      1.26 o
  -3   7  14        6.01        5.72      1.19 o
  -2   7  14        8.37        9.73      1.63 o
  -1   7  14        2.56        6.84      1.63 o
   0   7  14       14.35       20.65      2.53 o
   1   7  14        2.19       -0.15      1.34 o
   2   7  14        8.06        7.43      2.15 o
   3   7  14        2.71        2.72      0.86 o
 -18   1  15       16.81       15.27      1.56 o
 -17   1  15       29.37       29.83      3.47 o
 -16   1  15       38.67       35.35      2.10 o
 -15   1  15        0.11        0.46      0.73 o
 -14   1  15      147.15      146.98      7.40 o
 -13   1  15       21.38       23.06      1.76 o
 -12   1  15       16.95       17.51      1.53 o
 -11   1  15       41.74       42.84      2.01 o
 -10   1  15       39.50       38.09      1.85 o
  -9   1  15       14.45       14.93      1.20 o
  -8   1  15       73.33       73.65      2.45 o
  -7   1  15       18.00       15.50      1.13 o
  -6   1  15       41.49       38.27      1.23 o
  -5   1  15      113.07      114.20      4.19 o
  -4   1  15       70.31       70.82      2.44 o
  -3   1  15       17.35       15.49      1.05 o
  -2   1  15      146.36      143.62      3.57 o
  -1   1  15       33.68       34.08      1.50 o
   0   1  15        4.98        4.98      0.73 o
   1   1  15       60.09       61.20      2.13 o
   2   1  15        0.65        1.31      0.42 o
   3   1  15       15.84       17.73      1.02 o
   4   1  15      111.86      116.91      2.95 o
   5   1  15       16.62       16.27      1.09 o
   6   1  15       32.84       33.97      1.58 o
   7   1  15       28.69       32.05      2.83 o
   8   1  15       37.97       36.19      1.99 o
   9   1  15       28.44       28.17      2.87 o
  10   1  15       15.60       14.71      2.30 o
  11   1  15       18.01       17.98      2.38 o
 -18   2  15        1.32        1.50      0.93 o
 -17   2  15       14.54       14.09      1.48 o
 -16   2  15       33.46       34.01      2.03 o
 -15   2  15       11.86       10.20      1.37 o
 -14   2  15       29.73       31.10      2.22 o
 -13   2  15        8.24        7.82      1.25 o
 -12   2  15       46.39       46.29      2.29 o
 -11   2  15       27.06       27.96      3.40 o
 -10   2  15       83.12       83.99      4.51 o
  -9   2  15       22.54       21.50      1.36 o
  -8   2  15       74.40       72.75      2.64 o
  -7   2  15       63.67       58.83      1.85 o
  -6   2  15       44.40       42.40      1.77 o
  -5   2  15        7.87        7.49      0.81 o
  -4   2  15       47.78       47.72      2.94 o
  -3   2  15       36.19       37.95      3.54 o
  -2   2  15       76.57       77.24      2.46 o
  -1   2  15       19.15       17.26      1.19 o
   0   2  15       58.66       59.80      2.23 o
   1   2  15      103.34      101.46      3.11 o
   2   2  15       32.36       32.63      1.12 o
   3   2  15       16.49       16.03      0.79 o
   4   2  15        5.45        5.23      0.56 o
   5   2  15       23.39       23.50      1.15 o
   6   2  15       45.87       44.87      1.79 o
   7   2  15       42.86       39.17      1.60 o
   8   2  15        0.23        1.21      0.80 o
   9   2  15        1.25        1.48      0.90 o
  10   2  15        6.85        8.41      1.47 o
  11   2  15        9.66        7.21      1.71 o
  12   2  15        2.79        1.63      1.11 o
 -17   3  15       10.30        8.41      1.34 o
 -16   3  15        3.35        2.68      1.08 o
 -15   3  15       58.26       66.34      9.88 o
 -14   3  15       24.72       24.52      1.78 o
 -13   3  15       17.77       18.93      1.49 o
 -12   3  15       37.85       43.07      3.40 o
 -11   3  15       10.52        9.97      1.03 o
 -10   3  15       11.72       10.37      1.01 o
  -9   3  15       51.18       52.04      2.65 o
  -8   3  15       28.49       32.73      2.46 o
  -7   3  15       69.83       70.99      3.91 o
  -6   3  15        6.67       14.79      3.71 o
  -5   3  15        4.48        4.51      1.29 o
  -4   3  15       10.60       10.24      1.71 o
  -3   3  15       32.94       33.91      1.07 o
  -2   3  15       25.50       27.97      1.07 o
  -1   3  15       54.78       54.78      2.96 o
   0   3  15       17.56       17.92      1.06 o
   1   3  15       17.98       17.76      1.71 o
   2   3  15       70.22       66.75      2.97 o
   3   3  15       25.09       31.63      1.71 o
   4   3  15       23.64       23.67      1.54 o
   5   3  15       84.94       83.19      2.39 o
   6   3  15        9.89        9.34      1.37 o
   7   3  15       10.30       10.74      1.41 o
   8   3  15       24.65       23.61      5.05 o
   9   3  15        0.86        2.66      0.99 o
  10   3  15        4.76        4.18      2.01 o
  11   3  15       23.72       20.97      2.05 o
  12   3  15       10.90        9.88      1.93 o
 -15   4  15       15.47       17.09      1.86 o
 -14   4  15        2.88        2.82      0.97 o
 -13   4  15       20.40       22.17      1.61 o
 -12   4  15       42.54       43.16      2.02 o
 -11   4  15       13.68        7.88      3.34 o
 -10   4  15       22.96       19.32      4.38 o
  -9   4  15       65.44       63.82      6.54 o
  -8   4  15        0.15        0.07      1.86 o
  -7   4  15       22.57       22.30      1.34 o
  -6   4  15       20.72       18.98      1.75 o
  -5   4  15        6.71        5.74      0.85 o
  -4   4  15       26.83       24.74      1.58 o
  -3   4  15       18.52       18.46      1.05 o
  -2   4  15        4.24        4.49      0.72 o
  -1   4  15      102.31      100.78      2.89 o
   0   4  15       59.52       58.16      2.19 o
   1   4  15       45.47       43.66      2.22 o
   2   4  15       20.79       21.38      2.01 o
   3   4  15       89.56       88.41      5.94 o
   4   4  15       11.23       10.42      1.11 o
   5   4  15       61.67       62.88      5.42 o
   6   4  15       10.57       11.30      4.09 o
   7   4  15       13.87       13.65      3.05 o
   8   4  15       23.35       24.52      6.35 o
   9   4  15        9.24       10.15      1.63 o
  10   4  15        3.42        1.11      0.93 o
  -3   5  15       78.87       79.57      3.27 o
  -2   5  15       38.02       42.13      2.53 o
  -1   5  15       24.11       21.62      2.23 o
   0   5  15       11.56       15.53      2.08 o
   1   5  15        5.09        5.80      1.71 o
   2   5  15        5.20        8.10      2.08 o
   3   5  15        6.80        8.10      2.23 o
   4   5  15       16.16       14.02      1.52 o
   5   5  15       27.05       26.87      2.60 o
   6   5  15        9.40        8.36      1.30 o
   7   5  15        2.88        2.91      2.30 o
   8   5  15        2.21        1.63      0.97 o
  -2   6  15       39.62       44.95      2.75 o
  -1   6  15        1.61        4.23      1.34 o
   0   6  15       10.15       10.48      1.86 o
   1   6  15       25.24       24.67      2.97 o
   2   6  15        4.33        4.61      1.86 o
   3   6  15        8.50        9.43      1.60 o
   4   6  15       33.01       28.42      4.01 o
   5   6  15        4.89        4.86      3.05 o
   6   6  15        2.15        4.09      2.30 o
  -2   7  15       30.57       33.81      2.30 o
  -1   7  15       20.39       20.88      2.30 o
 -18   0  16        6.11        5.79      1.65 o
 -17   0  16       42.33       41.75      3.86 o
 -16   0  16      118.82      116.66      5.25 o
 -15   0  16       27.52       26.53      2.58 o
 -14   0  16        5.45        6.39      1.48 o
 -13   0  16      118.78      116.28      8.95 o
 -12   0  16      197.53      189.69     12.04 o
 -11   0  16       16.57       15.10      1.78 o
 -10   0  16      212.10      228.73      6.93 o
  -9   0  16      108.23      107.81      5.28 o
  -8   0  16       51.22       52.53      3.42 o
  -7   0  16      243.04      223.57      6.15 o
  -6   0  16       33.02       30.24      2.53 o
  -5   0  16       50.17       45.25      3.12 o
  -4   0  16      436.82      412.57     14.34 o
  -3   0  16       74.05       74.22      4.09 o
  -2   0  16      100.16      107.09      3.46 o
  -1   0  16        0.36        0.95      0.57 o
   0   0  16       84.09       94.77      6.35 o
   1   0  16        7.68        9.89      1.30 o
   2   0  16      145.68      154.12      5.57 o
   3   0  16      120.21      119.40      4.28 o
   4   0  16       61.96       68.66      5.24 o
   5   0  16       50.18       55.11      2.89 o
   6   0  16        7.47        6.73      1.28 o
   7   0  16       53.75       55.67      9.77 o
   8   0  16       22.09       27.26      3.34 o
   9   0  16        3.80        2.53      1.34 o
  10   0  16       45.56       37.37      3.57 o
 -17   1  16        6.60        5.88      1.13 o
 -16   1  16        6.50        4.71      1.02 o
 -15   1  16        1.54        2.08      0.84 o
 -14   1  16       28.18       23.35      2.04 o
 -13   1  16       19.79       19.04      1.66 o
 -12   1  16       73.72       74.51      2.89 o
 -11   1  16       93.68       98.92      3.29 o
 -10   1  16      134.60      132.11      3.77 o
  -9   1  16       31.67       31.36      1.65 o
  -8   1  16       27.04       27.44      1.51 o
  -7   1  16       97.91       92.67      2.16 o
  -6   1  16       37.76       38.11      2.00 o
  -5   1  16       84.31       87.23      2.64 o
  -4   1  16       68.58       64.62      2.82 o
  -3   1  16       51.08       50.51      3.38 o
  -2   1  16       71.59       71.07      2.37 o
  -1   1  16       29.85       28.43      1.46 o
   0   1  16       26.79       29.18      1.74 o
   1   1  16       39.74       43.72      1.51 o
   2   1  16       59.21       61.95      3.94 o
   3   1  16       10.19       11.41      0.93 o
   4   1  16       64.73       70.27      2.22 o
   5   1  16      107.04      109.84      4.16 o
   6   1  16        7.84        8.20      0.96 o
   7   1  16       25.48       23.98      1.67 o
   8   1  16       34.20       37.37      2.11 o
   9   1  16        6.28        5.47      1.04 o
  10   1  16        5.58        5.65      1.63 o
  11   1  16        6.06        4.61      1.49 o
 -17   2  16       33.93       30.23      2.04 o
 -16   2  16        1.94        1.05      0.82 o
 -15   2  16       29.15       26.26      1.98 o
 -14   2  16       44.52       41.64      2.30 o
 -13   2  16       11.32       12.02      1.37 o
 -12   2  16       75.65       72.39      4.88 o
 -11   2  16       68.44       70.77      6.30 o
 -10   2  16        7.64        7.70      1.92 o
  -9   2  16       89.09       92.27      3.61 o
  -8   2  16        6.98        7.26      0.83 o
  -7   2  16        5.70        5.42      0.69 o
  -6   2  16       76.63       76.11      3.28 o
  -5   2  16      131.80      127.04      3.91 o
  -4   2  16        0.67        0.09      0.44 o
  -3   2  16      120.79      121.21      3.35 o
  -2   2  16      111.80      105.28      3.11 o
  -1   2  16        3.39        3.33      0.70 o
   0   2  16       81.69       81.58      2.79 o
   1   2  16       25.60       24.08      1.60 o
   2   2  16       37.28       38.43      1.49 o
   3   2  16      104.69      108.55      4.29 o
   4   2  16       23.62       24.06      1.43 o
   5   2  16        3.09        2.94      0.70 o
   6   2  16       23.25       22.01      1.53 o
   7   2  16        8.77        9.76      1.20 o
   8   2  16       12.84       13.90      1.62 o
   9   2  16       60.06       62.98      3.33 o
  10   2  16       21.33       20.64      3.16 o
  11   2  16        5.53        6.84      1.71 o
 -16   3  16        2.35        1.85      1.09 o
 -15   3  16       17.16       15.44      1.65 o
 -14   3  16       30.51       27.77      1.85 o
 -13   3  16        1.42        1.26      1.21 o
 -12   3  16       39.94       39.99      2.00 o
 -11   3  16       19.38       18.48      1.95 o
 -10   3  16       30.78       28.49      1.38 o
  -9   3  16       55.81       59.90      2.98 o
  -8   3  16       40.66       36.55      3.00 o
  -7   3  16        2.85        5.85      1.44 o
  -6   3  16       15.59       15.57      2.15 o
  -5   3  16       52.30       53.55      3.33 o
  -4   3  16        8.32        9.26      1.20 o
  -3   3  16       25.34       24.88      1.47 o
  -2   3  16       34.31       34.82      1.76 o
  -1   3  16       40.45       40.61      2.01 o
   0   3  16      109.83      112.89      7.80 o
   1   3  16       39.81       38.63      1.49 o
   2   3  16       36.18       34.71      1.52 o
   3   3  16       63.41       59.53      2.92 o
   4   3  16        1.27        1.91      0.54 o
   5   3  16        2.19        2.17      1.08 o
   6   3  16       33.59       32.22      2.45 o
   7   3  16       16.79       17.66      2.79 o
   8   3  16        1.74        0.93      0.81 o
   9   3  16       10.39       10.71      1.59 o
  10   3  16        4.08        2.10      1.06 o
 -15   4  16        1.65        1.71      0.97 o
 -13   4  16       17.90       17.83      4.53 o
 -12   4  16        1.37        2.75      2.75 o
 -11   4  16        0.80        1.49      2.38 o
 -10   4  16       29.20       25.34      4.98 o
  -9   4  16       53.69       45.25      5.87 o
  -8   4  16       10.46        8.92      3.12 o
  -7   4  16       14.55       10.92      3.42 o
  -6   4  16       11.46        9.73      3.12 o
  -5   4  16        6.00        2.90      2.15 o
  -4   4  16       17.86       12.70      3.27 o
  -3   4  16       23.41       23.17      2.19 o
  -2   4  16       45.91       44.98      1.92 o
  -1   4  16       25.43       24.89      1.44 o
   0   4  16       11.44       12.43      1.78 o
   1   4  16        8.27        9.14      1.86 o
   2   4  16       10.94       11.00      2.15 o
   3   4  16        0.87        0.70      0.66 o
   4   4  16        3.74        3.34      2.38 o
   5   4  16        1.12        1.19      1.04 o
   6   4  16        5.91        7.58      1.75 o
   7   4  16        6.03        5.97      1.13 o
   8   4  16        2.16        3.23      0.99 o
   9   4  16        0.71        0.58      0.87 o
  -2   5  16        0.78        1.86      0.97 o
  -1   5  16       16.92       18.13      2.08 o
   0   5  16        4.18        6.17      1.63 o
   1   5  16       10.56       10.25      2.08 o
   2   5  16        8.63        6.46      2.01 o
   3   5  16       18.62       17.02      1.37 o
   4   5  16        1.29        0.59      0.97 o
   5   5  16        4.56        5.05      0.99 o
   6   5  16        7.34        6.18      1.12 o
   7   5  16        1.40        1.64      1.04 o
  -2   6  16        0.39       -0.22      0.89 o
  -1   6  16        2.72        3.86      1.26 o
   0   6  16        7.25       10.40      1.86 o
   1   6  16        0.71       -0.07      1.34 o
   2   6  16        1.10        2.60      1.71 o
   3   6  16        2.18        2.69      0.81 o
   4   6  16        3.17        6.24      2.30 o
 -17   1  17        7.51        3.88      1.02 o
 -16   1  17       12.10       11.43      1.39 o
 -15   1  17       22.87       18.36      1.58 o
 -14   1  17       30.92       28.88      1.77 o
 -13   1  17       14.23       15.96      2.61 o
 -12   1  17       19.93       19.42      1.62 o
 -11   1  17       50.82       52.38      2.34 o
 -10   1  17        9.17        9.09      1.13 o
  -9   1  17       57.18       59.36      2.06 o
  -8   1  17       35.79       35.81      1.35 o
  -7   1  17       28.42       28.33      1.58 o
  -6   1  17       88.58       94.60      2.93 o
  -5   1  17       17.57       17.03      1.58 o
  -4   1  17      105.24      105.48      3.12 o
  -3   1  17        8.27        8.59      0.98 o
  -2   1  17       97.60      102.44      3.15 o
  -1   1  17       67.52       72.69      2.52 o
   0   1  17       70.99       77.04      2.16 o
   1   1  17       34.77       34.32      1.41 o
   2   1  17       18.07       19.22      1.13 o
   3   1  17        4.81        5.31      0.77 o
   4   1  17       19.40       20.58      1.42 o
   5   1  17        7.92        7.76      1.16 o
   6   1  17        5.86        5.96      0.90 o
   7   1  17        1.19        2.46      0.82 o
   8   1  17       36.24       33.90      3.23 o
   9   1  17        3.79        4.09      1.29 o
  10   1  17        4.04        6.24      1.71 o
  11   1  17        5.74        3.94      1.56 o
 -16   2  17        0.56       -0.29      0.82 o
 -15   2  17        3.57        4.16      1.07 o
 -14   2  17        1.35        1.61      0.90 o
 -13   2  17       12.62       12.91      1.41 o
 -12   2  17       27.48       26.29      3.22 o
 -11   2  17       16.11       15.82      1.41 o
 -10   2  17        5.24        6.61      0.89 o
  -9   2  17      135.51      134.82      4.25 o
  -8   2  17       15.72       14.57      1.72 o
  -7   2  17       19.73       19.31      1.36 o
  -6   2  17       70.66       70.99      3.32 o
  -5   2  17       10.97       11.92      1.08 o
  -4   2  17       16.04       14.22      1.38 o
  -3   2  17       29.90       30.94      1.59 o
  -2   2  17        4.05        6.26      1.42 o
  -1   2  17        5.13        7.23      1.06 o
   0   2  17       21.97       23.89      1.69 o
   1   2  17       21.87       24.52      2.84 o
   2   2  17       40.85       40.08      1.63 o
   3   2  17        7.09        8.52      0.87 o
   4   2  17       10.11       10.98      1.09 o
   5   2  17        4.48        4.18      0.86 o
   6   2  17       66.22       66.78      2.73 o
   7   2  17        9.79       11.46      1.35 o
   8   2  17        5.14        4.99      1.25 o
   9   2  17        4.36        4.69      1.27 o
  10   2  17        6.89        8.93      1.64 o
 -15   3  17        0.07        0.59      0.80 o
 -14   3  17       23.51       26.71      1.79 o
 -13   3  17        6.18        5.50      1.21 o
 -12   3  17        3.72        3.50      0.87 o
 -11   3  17       23.98       27.49      4.82 o
 -10   3  17        8.38        6.54      1.37 o
  -9   3  17        0.88        0.55      1.21 o
  -8   3  17       75.27       79.13      5.24 o
  -7   3  17      110.15      111.62      6.13 o
  -6   3  17        6.55        7.11      1.67 o
  -5   3  17       92.98       98.61      8.14 o
  -4   3  17       21.56       20.19      1.38 o
  -3   3  17       27.65       26.76      1.70 o
  -2   3  17       52.26       53.70      2.34 o
  -1   3  17       39.80       40.60      2.09 o
   0   3  17       19.73       19.96      2.03 o
   1   3  17       74.06       76.68      3.67 o
   2   3  17       28.38       26.87      4.35 o
   3   3  17        5.77        5.30      0.88 o
   4   3  17        2.15        1.60      0.66 o
   5   3  17       18.53       18.93      2.41 o
   6   3  17        2.79        2.10      0.85 o
   7   3  17       31.41       31.04      2.90 o
   8   3  17       29.62       33.13      2.39 o
   9   3  17       10.00       10.90      2.15 o
 -13   4  17        7.81       13.74      4.23 o
 -12   4  17       10.72        7.50      3.49 o
 -11   4  17       54.75       48.14      6.24 o
 -10   4  17       18.74       17.68      4.46 o
  -9   4  17       14.19       12.04      3.64 o
  -8   4  17       24.70       19.69      4.38 o
  -7   4  17       91.52       94.95      8.17 o
  -6   4  17       10.68        5.20      2.67 o
  -5   4  17      103.13       90.12      7.80 o
  -4   4  17       31.05       25.86      4.68 o
  -3   4  17       11.39        7.65      2.75 o
  -2   4  17       65.83       71.64     10.62 o
  -1   4  17       26.31       23.82      2.13 o
   0   4  17       21.72       23.68      2.29 o
   1   4  17       45.68       45.47      3.64 o
   2   4  17        5.01        3.94      1.63 o
   3   4  17       10.99       10.49      1.26 o
   4   4  17       50.05       46.19      2.53 o
   5   4  17       29.83       28.18      3.34 o
   6   4  17        2.08        2.06      2.04 o
   7   4  17       17.29       17.65      4.20 o
   8   4  17        6.58        6.17      1.23 o
  -2   5  17       15.37       18.13      1.71 o
  -1   5  17        1.33        0.97      1.19 o
   0   5  17       19.54       26.15      2.67 o
   1   5  17       21.79       21.84      2.75 o
   2   5  17       29.19       32.84      3.49 o
   3   5  17       12.67       11.44      1.20 o
   4   5  17        0.89        0.48      0.69 o
   5   5  17       12.25       12.36      1.37 o
   0   6  17       25.39       29.64      2.60 o
   1   6  17        4.24        8.40      1.86 o
 -16   0  18        0.70        0.74      1.19 o
 -15   0  18       13.09       18.11      2.21 o
 -14   0  18       48.71       41.79      2.97 o
 -13   0  18        3.65        2.82      2.01 o
 -12   0  18       23.76       30.12      4.72 o
 -11   0  18       30.01       27.93      3.94 o
 -10   0  18       13.06       11.72      1.27 o
  -9   0  18       85.22       82.61      3.82 o
  -8   0  18       45.15       38.78      3.19 o
  -7   0  18       10.76       14.04      2.15 o
  -6   0  18       32.70       34.70      2.97 o
  -5   0  18       34.87       34.22      2.02 o
  -4   0  18        7.33        7.86      1.13 o
  -3   0  18      201.57      224.34      6.46 o
  -2   0  18      246.98      262.11      7.22 o
  -1   0  18       13.72       16.32      2.75 o
   0   0  18      115.47      131.13      6.02 o
   1   0  18       93.89       95.34      7.58 o
   2   0  18       42.05       42.84      2.51 o
   3   0  18       36.87       39.21      6.69 o
   4   0  18       22.46       23.06      3.38 o
   5   0  18       11.18        9.99      1.59 o
   6   0  18       58.88       68.26     11.29 o
   7   0  18       22.41       22.64      5.20 o
   8   0  18       12.14        8.83      1.73 o
   9   0  18       11.97       15.01      2.75 o
  10   0  18       43.98       34.55      3.79 o
 -16   1  18       12.77       13.47      2.29 o
 -15   1  18        9.83        9.07      2.07 o
 -14   1  18       18.38       19.01      1.67 o
 -13   1  18        9.22        8.08      1.26 o
 -12   1  18        7.75        6.01      1.05 o
 -11   1  18       45.44       43.63      3.65 o
 -10   1  18       10.94       12.32      0.97 o
  -9   1  18       20.63       16.86      1.47 o
  -8   1  18       13.39       13.24      1.29 o
  -7   1  18        9.08        8.47      1.56 o
  -6   1  18       28.69       32.47      1.71 o
  -5   1  18       67.64       67.04      2.43 o
  -4   1  18       82.23       85.77      2.84 o
  -3   1  18       26.17       25.54      1.62 o
  -2   1  18       82.05       88.20      2.91 o
  -1   1  18       22.69       21.89      1.52 o
   0   1  18       69.71       73.66      2.19 o
   1   1  18        6.72        7.24      1.02 o
   2   1  18       23.41       23.21      1.33 o
   3   1  18       58.75       62.60      3.30 o
   4   1  18       29.22       32.73      2.10 o
   5   1  18       16.66       17.65      1.87 o
   6   1  18        9.17        8.51      1.58 o
   7   1  18        1.05        0.97      0.93 o
   8   1  18        3.73        2.44      0.97 o
   9   1  18        5.80        8.77      2.90 o
 -15   2  18       26.38       29.94      2.68 o
 -14   2  18        7.88        7.15      1.33 o
 -13   2  18       32.30       34.51      2.53 o
 -12   2  18       20.20       22.05      1.50 o
 -11   2  18        3.15        2.17      0.72 o
 -10   2  18       35.65       36.35      2.62 o
  -9   2  18       50.90       51.33      2.31 o
  -8   2  18       25.04       25.42      1.58 o
  -7   2  18      102.96      105.61      3.21 o
  -6   2  18       34.26       34.20      1.74 o
  -5   2  18       13.79       13.55      1.24 o
  -4   2  18       89.62       90.32      2.92 o
  -3   2  18       19.47       21.10      1.52 o
  -2   2  18       53.16       51.57      2.75 o
  -1   2  18      133.96      143.13      5.91 o
   0   2  18       48.45       50.81      2.93 o
   1   2  18        3.53        3.27      0.62 o
   2   2  18       19.02       18.83      1.22 o
   3   2  18       58.58       59.97      3.10 o
   4   2  18       13.05       13.96      1.28 o
   5   2  18       50.81       50.37      2.36 o
   6   2  18       20.32       21.70      1.72 o
   7   2  18        5.36        4.57      1.21 o
   8   2  18       17.29       16.74      1.90 o
   9   2  18        3.66        4.94      1.29 o
 -14   3  18        2.32        1.88      1.19 o
 -13   3  18       11.51       10.27      1.69 o
 -12   3  18        9.01       11.24      2.66 o
 -11   3  18       31.24       25.58      3.05 o
 -10   3  18       30.53       30.82      3.27 o
  -9   3  18       61.27       61.81      5.94 o
  -8   3  18       29.69       26.23      2.91 o
  -7   3  18       90.33       89.56      4.94 o
  -6   3  18        9.09       12.82      2.86 o
  -5   3  18       10.14        8.62      1.78 o
  -4   3  18       73.99       77.60      5.81 o
  -3   3  18       15.73       18.81      1.54 o
  -2   3  18        0.69        1.31      0.94 o
  -1   3  18       26.07       27.13      1.91 o
   0   3  18       22.78       20.33      3.90 o
   1   3  18       25.31       27.76      2.56 o
   2   3  18       24.51       22.89      1.75 o
   3   3  18       19.45       17.76      1.37 o
   4   3  18        0.93        0.82      1.26 o
   5   3  18       35.14       31.98      2.11 o
   6   3  18       11.85       11.74      1.52 o
   7   3  18        6.57        6.06      1.22 o
   8   3  18       20.51       20.19      5.98 o
 -12   4  18        1.80        3.64      3.05 o
 -11   4  18        7.31        6.69      3.27 o
 -10   4  18        0.41       -1.63      2.23 o
  -9   4  18       13.70       12.11      3.86 o
  -8   4  18        9.40        5.50      2.97 o
  -7   4  18        7.45        9.06      3.27 o
  -6   4  18       28.32       30.46      5.20 o
  -5   4  18        1.23       -0.67      2.01 o
  -4   4  18        3.03        3.57      2.60 o
  -3   4  18        5.72        4.90      2.60 o
  -2   4  18        7.14        9.53      1.41 o
  -1   4  18        9.48       10.44      1.56 o
   0   4  18        7.19        5.87      1.56 o
   1   4  18       12.33       13.08      2.30 o
   2   4  18        0.11        1.19      1.49 o
   3   4  18       14.91       16.01      2.41 o
   4   4  18       10.59       10.51      1.24 o
   5   4  18        0.77        0.94      0.74 o
   6   4  18        2.62        1.98      0.92 o
  -1   5  18        9.02       11.66      1.63 o
   0   5  18        2.10        0.37      1.26 o
   1   5  18       13.98       20.88      2.67 o
   2   5  18        4.52        4.01      1.86 o
   3   5  18        8.05        7.36      1.06 o
 -14   1  19       21.63       17.85      1.79 o
 -13   1  19        4.32        4.26      0.87 o
 -12   1  19        4.34        3.73      0.71 o
 -11   1  19       31.17       32.19      1.46 o
 -10   1  19       15.16       14.01      1.59 o
  -9   1  19       21.92       19.58      1.59 o
  -8   1  19        5.12        5.68      0.98 o
  -7   1  19        9.80       10.29      1.92 o
  -6   1  19       11.00        9.33      1.13 o
  -5   1  19       16.63       15.89      1.40 o
  -4   1  19        4.34        4.93      0.89 o
  -3   1  19       10.28       10.15      1.18 o
  -2   1  19       31.95       35.14      2.31 o
  -1   1  19       40.15       43.59      1.71 o
   0   1  19        8.70        9.36      0.94 o
   1   1  19       48.21       50.02      4.65 o
   2   1  19       11.86       11.15      1.12 o
   3   1  19       24.41       25.31      1.55 o
   4   1  19       40.56       41.44      2.00 o
   5   1  19        5.03        3.95      1.07 o
   6   1  19        7.38        7.01      1.34 o
   7   1  19        4.42        4.67      1.11 o
   8   1  19       14.49       13.89      3.68 o
 -14   2  19       13.53       12.36      1.22 o
 -13   2  19        8.69        7.27      0.84 o
 -12   2  19        0.88        0.27      0.66 o
 -11   2  19        4.52        3.96      0.91 o
 -10   2  19        3.82        3.92      0.85 o
  -9   2  19        7.21        6.62      0.98 o
  -8   2  19       24.37       22.15      1.57 o
  -7   2  19       10.37       11.63      1.38 o
  -6   2  19        0.66        1.69      0.67 o
  -5   2  19       13.37       13.94      1.28 o
  -4   2  19       23.62       25.37      2.95 o
  -3   2  19        2.56        1.29      0.76 o
  -2   2  19       18.71       19.18      1.78 o
  -1   2  19        2.51        3.50      0.96 o
   0   2  19       22.68       24.73      2.09 o
   1   2  19       93.82       96.76      5.52 o
   2   2  19       20.95       21.71      2.17 o
   3   2  19        8.63        9.18      1.06 o
   4   2  19       10.64       10.42      1.46 o
   5   2  19        0.23        0.66      0.71 o
   6   2  19        5.29        5.26      1.11 o
   7   2  19       13.02       14.28      4.12 o
 -12   3  19       31.32       35.94      3.46 o
 -11   3  19       23.18       26.10      3.71 o
 -10   3  19       10.45       10.60      2.20 o
  -9   3  19       21.25       24.53      2.94 o
  -8   3  19        8.22        8.63      1.98 o
  -7   3  19        0.32        0.98      1.34 o
  -6   3  19        9.64        8.03      2.27 o
  -5   3  19        6.46        8.15      1.84 o
  -4   3  19       29.74       32.22      2.60 o
  -3   3  19       24.18       28.16      1.91 o
  -2   3  19       18.14       19.53      1.78 o
  -1   3  19       13.34       16.48      1.78 o
   0   3  19       20.27       20.94      2.28 o
   1   3  19       10.93       10.08      1.80 o
   2   3  19       22.81       24.23      1.61 o
   3   3  19       32.31       29.77      1.87 o
   4   3  19        1.08        1.21      0.79 o
   5   3  19       10.37       13.23      3.42 o
   6   3  19        8.11        8.40      2.27 o
 -10   4  19       12.26        8.10      3.42 o
  -9   4  19       35.04       28.60      5.57 o
  -8   4  19        0.08       -1.26      2.23 o
  -7   4  19        6.32        6.17      3.12 o
  -6   4  19       86.55       71.70      7.43 o
  -5   4  19       21.21       21.25      4.76 o
  -4   4  19        5.56        2.90      2.60 o
  -3   4  19       20.93       11.44      3.57 o
  -2   4  19        5.88        5.83      1.34 o
  -1   4  19        5.88        5.13      1.56 o
   0   4  19       14.93       16.42      2.45 o
   1   4  19        9.07       11.44      2.30 o
   2   4  19        8.15        8.47      2.23 o
   3   4  19       43.08       40.34      5.72 o
   4   4  19        0.77        1.20      1.11 o
 -13   0  20       73.64       75.37      3.04 o
 -12   0  20       93.00       87.31      5.16 o
 -11   0  20        0.63       -0.19      0.95 o
 -10   0  20       47.23       43.23      5.61 o
  -9   0  20       71.38       70.11      6.06 o
  -8   0  20        4.62        4.33      1.23 o
  -7   0  20      103.91       96.77      5.46 o
  -6   0  20       35.93       33.79      2.28 o
  -5   0  20       17.17       16.12      1.73 o
  -4   0  20       71.25       72.77      3.45 o
  -3   0  20       26.03       26.62      2.00 o
  -2   0  20        0.76       -0.57      0.66 o
  -1   0  20       39.31       43.74      2.57 o
   0   0  20       19.02       19.61      2.53 o
   1   0  20       42.70       42.43      3.31 o
   2   0  20       45.89       43.12      2.93 o
   3   0  20       48.58       49.43      3.11 o
   4   0  20       22.92       22.96      2.31 o
   5   0  20       49.38       53.93      4.27 o
   6   0  20       29.83       24.64      6.43 o
 -13   1  20        9.53        7.35      1.29 o
 -12   1  20       23.16       24.54      1.88 o
 -11   1  20       12.10       11.52      1.98 o
 -10   1  20       26.05       25.77      2.56 o
  -9   1  20       29.25       27.07      1.81 o
  -8   1  20       33.70       28.94      1.80 o
  -7   1  20       42.55       45.54      2.16 o
  -6   1  20       15.60       14.39      1.37 o
  -5   1  20        0.58        0.24      0.67 o
  -4   1  20       14.78       15.88      1.78 o
  -3   1  20        6.73        6.96      1.09 o
  -2   1  20       11.87       12.32      1.09 o
  -1   1  20       61.90       63.81      2.21 o
   0   1  20       27.69       28.06      1.78 o
   1   1  20       12.09       12.57      1.17 o
   2   1  20       11.65       11.60      1.21 o
   3   1  20       10.63        9.86      1.19 o
   4   1  20       10.73       12.29      1.40 o
   5   1  20       24.90       25.90      3.75 o
   6   1  20       17.22       18.86      1.99 o
 -12   2  20       11.05       12.48      1.28 o
 -11   2  20       48.50       47.95      2.15 o
 -10   2  20       30.56       31.21      3.87 o
  -9   2  20        1.10        1.11      0.71 o
  -8   2  20       20.86       24.52      2.21 o
  -7   2  20       35.30       38.41      2.52 o
  -6   2  20       22.85       24.38      1.66 o
  -5   2  20       31.42       33.66      1.90 o
  -4   2  20       12.43       12.38      1.71 o
  -3   2  20       10.69       14.77      2.15 o
  -2   2  20       15.62       15.83      2.56 o
  -1   2  20        2.90        3.71      1.09 o
   0   2  20        8.91        9.78      0.99 o
   1   2  20       30.71       29.29      1.66 o
   2   2  20        0.60        0.05      0.60 o
   3   2  20        8.26        9.63      1.13 o
   4   2  20       10.94       12.14      1.43 o
   5   2  20        2.06        1.85      0.83 o
 -11   3  20        3.54        2.90      2.30 o
 -10   3  20        3.98        7.40      1.90 o
  -9   3  20        1.98        0.84      1.40 o
  -8   3  20       36.68       42.88      6.43 o
  -7   3  20       11.46       12.57      2.26 o
  -6   3  20       10.52       11.21      2.10 o
  -5   3  20       31.94       35.19      3.26 o
  -4   3  20        0.90        1.64      0.83 o
  -3   3  20        4.44        6.19      1.11 o
  -2   3  20       21.39       22.07      2.77 o
  -1   3  20       10.62        8.97      1.39 o
   0   3  20        0.93        0.26      1.14 o
   1   3  20       13.89       19.46      2.36 o
   2   3  20        7.06        6.75      1.04 o
   3   3  20       13.17       13.46      3.60 o
   4   3  20        9.06        8.64      1.35 o
  -7   4  20        8.83        7.88      3.49 o
  -6   4  20       24.68       25.34      5.13 o
  -5   4  20        0.41        0.37      2.45 o
  -4   4  20        3.01        2.53      2.82 o
  -3   4  20        7.72        4.38      2.90 o
  -1   4  20        6.89        6.61      1.63 o
   0   4  20       11.59       13.45      2.23 o
   1   4  20        6.53        9.14      2.08 o
 -11   1  21       20.70       20.63      2.25 o
 -10   1  21       10.31       10.26      1.26 o
  -9   1  21       46.09       53.32      3.41 o
  -8   1  21       21.80       20.59      1.68 o
  -7   1  21        2.82        2.50      0.88 o
  -6   1  21       77.60       81.79      5.47 o
  -5   1  21       20.70       23.46      1.76 o
  -4   1  21        8.33        9.03      1.64 o
  -3   1  21        5.29        4.77      0.81 o
  -2   1  21        9.21        8.67      1.02 o
  -1   1  21        5.37        5.57      0.89 o
   0   1  21        6.23        6.37      0.96 o
   1   1  21       12.66       13.89      1.44 o
   2   1  21        0.95        1.41      0.86 o
   3   1  21       28.60       33.49      2.86 o
   4   1  21        5.84        5.34      1.04 o
 -10   2  21       13.00       14.12      2.28 o
  -9   2  21       36.20       38.54      1.89 o
  -8   2  21       14.47       14.92      1.32 o
  -7   2  21        6.48        6.15      1.39 o
  -6   2  21       14.31       16.70      1.55 o
  -5   2  21        2.40        2.01      0.86 o
  -4   2  21       23.16       27.48      1.94 o
  -3   2  21       20.35       21.20      1.88 o
  -2   2  21        8.44        7.48      2.21 o
  -1   2  21        0.11       -0.50      0.84 o
   0   2  21        4.12        4.43      0.87 o
   1   2  21       12.97       15.12      1.28 o
   2   2  21        0.97        0.20      0.64 o
   3   2  21        1.25        1.30      0.75 o
  -8   3  21       16.86       17.65      2.62 o
  -7   3  21       33.79       34.26      7.24 o
  -6   3  21        3.34        3.19      2.19 o
  -5   3  21        5.95        5.36      1.73 o
  -4   3  21       17.24       21.40      4.72 o
  -3   3  21        2.68        3.91      1.65 o
  -2   3  21        7.95        8.52      1.33 o
  -1   3  21        5.89        8.11      1.61 o
   0   3  21        0.11        0.54      1.25 o
   1   3  21        3.95        3.49      1.86 o
  -9   0  22       46.32       51.53      7.54 o
  -8   0  22       61.52       63.45      4.38 o
  -7   0  22       59.54       59.28      3.23 o
  -6   0  22        4.02        3.19      1.21 o
  -5   0  22       55.72       53.28      3.01 o
  -4   0  22       55.97       57.38      3.94 o
  -3   0  22       24.45       30.60      4.76 o
  -2   0  22       45.21       46.36      6.65 o
  -1   0  22        7.72        7.45      3.01 o
   0   0  22        5.99       11.46      3.53 o
   1   0  22       32.27       31.74      3.31 o
  -8   1  22        5.35        5.86      1.07 o
  -7   1  22        5.44        6.69      1.13 o
  -6   1  22       17.12       18.79      1.65 o
  -5   1  22       35.56       37.62      3.57 o
  -4   1  22       22.93       22.84      2.52 o
  -3   1  22       16.56       16.39      1.33 o
  -2   1  22       26.55       25.15      1.60 o
  -1   1  22        2.50        3.62      0.89 o
   0   1  22        1.10        1.53      0.79 o
   1   1  22       11.02       10.59      1.60 o
  -6   2  22       29.60       34.28      2.30 o
  -5   2  22        0.83        1.55      0.91 o
  -4   2  22       23.21       24.17      1.88 o
  -3   2  22       14.37       14.77      1.77 o
  -2   2  22        0.11        0.40      0.91 o
  -1   2  22       11.51       11.57      1.26 o
 
